# Supplementary material for: Profiles of expression pattern and tissue distribution of host defense peptides genes in different chicken (Gallus gallus) breeds related to body weight
Source: PLoS One. 2020 Dec 28;15(12):e0238675. doi: 10.1371/journal.pone.0238675 (PMC7769465; doi:10.1371/journal.pone.0238675)
Supplement: S1 Data — (XLSX) [file pone.0238675.s001.xlsx]

## Sheet: Read me
Profiles of expression pattern and tissue distribution of host defense peptides genes in different chicken (Gallus gallus) breeds related to body weight
Zhengtian Li, Irfan Ahmed, Zhiqiang Xu,Shuai Sun, Tao Li, Dahai Gu, Yong Liu, Xia Zhang, Shixiong Yan, Wenyuan Hu, Ziqing Jiang, Xiaohua Duan, Qihua Li, Lixian Liu, Hua Rong, Kun Wang, Alsoufi Mohammed Abdulwahid, Tengfei Dou, Shanrong Wang, Zhengchang Su, Changrong Ge, Marinus F.W. te Pas, Junjing Jia, and Ying Huang
	This file contains all PCR and ELISA raw data used for preparing the results of the manuscript

## Sheet: PCR raw data in small intestine
	Weeks		Hosekeeping Gene CT value			Target gene CT value
			β-action	β-action	β-action	AvBD1	AvBD1	AvBD1
	Week 4		Mini chickens	Wuding chickens	Broiler chickens	Mini chickens	Wuding chickens	Broiler chickens
			C(q)mean	C(q)mean	C(q)mean	C(q)mean	C(q)mean	C(q)mean
		1	16.8228	17.0146	17.7771	25.0735	25.7393	27.85
		2	17.4938	16.6298	16.7759	25.2819	25.2518	26.1366
		3	18.1849	17.374	17.2431	25.0883	25.4702	28.5858
		4	16.5355	17.5708	15.095	25.335	25.8617	24.0199
		5	17.9465	18.1554	16.445	24.8778	25.7257	25.943
		6	18.5828	16.149	16.7456	25.8948	24.5502	26.04
			β-action	β-action	β-action	AvBD1	AvBD1	AvBD1
	Week 8		Mini chickens	Wuding chickens	Broiler chickens	Mini chickens	Wuding chickens	Broiler chickens
			C(q)mean	C(q)mean	C(q)mean	C(q)mean	C(q)mean	C(q)mean
		1	16.6589	17.0336	16.3202	23.589	26.0007	24.9161
		2	16.765	17.5455	16.5041	23.3204	25.8607	25.3301
		3	16.8255	16.3764	14.0802	24.7089	25.2355	23.0053
		4	17.367	15.4614	15.7831	24.1961	23.641	24.8408
		5	17.3454	16.8258	16.4702	25.4082	26.0491	25.647
		6	16.7379	16.8334	15.844	24.055	25.0697	26.3486
			β-action	β-action	β-action	AvBD1	AvBD1	AvBD1
	Week 12		Mini chickens	Wuding chickens	Broiler chickens	Mini chickens	Wuding chickens	Broiler chickens
			C(q)mean	C(q)mean	C(q)mean	C(q)mean	C(q)mean	C(q)mean
		1	18.2317	16.6008	13.3059	25.8278	25.4747	23.172
		2	18.286	12.7503	16.3319	26.0107	22.4384	24.7424
		3	14.2698	12.5538	14.6188	23.2576	21.7749	23.4707
		4	14.7237	16.551	13.434	23.8589	25.1525	21.16
		5	15.6014	15.8068	14.1238	24.7123	24.4017	23.6008
		6	18.6127	10.8303	13.7306	25.8746	19.7095	22.5843
			β-action	β-action	β-action	AvBD2	AvBD2	AvBD2
	Week 4		Mini chickens	Wuding chickens	Broiler chickens	Mini chickens	Wuding chickens	Broiler chickens
			C(q)mean	C(q)mean	C(q)mean	C(q)mean	C(q)mean	C(q)mean
		1	15.8238	18.4113	20.7674	24.1248	26.6636	28.9021
		2	15.7487	18.673	19.7785	23.0839	26.8931	28.0576
		3	15.2096	18.8944	18.2474	23.124	26.5369	26.0821
		4	17.0957	16.7746	16.3614	24.3188	24.728	24.234
		5	15.2897	16.6543	15.6418	22.8626	24.0471	23.3113
		6	16.5352	18.7808	18.5952	24.284	27.2175	27.1551
			β-action	β-action	β-action	AvBD2	AvBD2	AvBD2
	Week 8		Mini chickens	Wuding chickens	Broiler chickens	Mini chickens	Wuding chickens	Broiler chickens
			C(q)mean	C(q)mean	C(q)mean	C(q)mean	C(q)mean	C(q)mean
		1	16.2249	17.6317	16.3309	24.3532	25.5955	24.7216
		2	15.465	18.5453	17.0062	22.9292	27.4122	25.5785
		3	15.8715	16.6593	14.0902	23.4636	25.7405	22.2931
		4	17.0957	16.7746	16.3614	24.3188	24.728	24.234
		5	15.2897	16.6543	15.6418	22.8626	24.0471	23.3113
		6	16.4661	16.1913	16.8851	23.676	23.46	25.3875
			β-action	β-action	β-action	AvBD2	AvBD2	AvBD2
	Week 12		Mini chickens	Wuding chickens	Broiler chickens	Mini chickens	Wuding chickens	Broiler chickens
			C(q)mean	C(q)mean	C(q)mean	C(q)mean	C(q)mean	C(q)mean
		1	16.2402	16.6208	15.7278	24.2067	24.1128	23.2905
		2	17.0957	16.7746	16.3614	24.3188	24.728	24.234
		3	15.2897	16.6543	15.6418	22.8626	24.0471	23.3113
		4	15.465	18.5453	17.0062	22.9292	27.4122	25.5785
		5	15.8715	16.6593	14.0902	23.4636	25.7405	22.2931
		6	16.746	16.559	15.611	24.2333	24.2491	23.4343
			β-action	β-action	β-action	AvBD3	AvBD3	AvBD3
	Week 4		Mini chickens	Wuding chickens	Broiler chickens	Mini chickens	Wuding chickens	Broiler chickens
			C(q)mean	C(q)mean	C(q)mean	C(q)mean	C(q)mean	C(q)mean
		1	15.8262	18.1129	20.7851	23.7823	26.22	29.6898
		2	16.8703	17.7267	19.7735	24.5788	26.2081	28.7344
		3	18.5196	17.3978	20.2434	25.4649	26.2657	29.7699
		4	16.3312	16.304	16.3353	23.4176	23.5121	23.7908
		5	16.5967	16.7545	16.3614	23.6428	24.0276	23.7694
		6	16.5352	17.6808	19.5352	24.0487	25.5597	28.9239
			β-action	β-action	β-action	AvBD3	AvBD3	AvBD3
	Week 8		Mini chickens	Wuding chickens	Broiler chickens	Mini chickens	Wuding chickens	Broiler chickens
			C(q)mean	C(q)mean	C(q)mean	C(q)mean	C(q)mean	C(q)mean
		1	17.8049	18.5313	19.6533	25.7059	27.2152	29.0445
		2	17.4648	18.5255	20.0032	25.4519	27.2856	29.0913
		3	17.3449	17.4423	20.0202	25.7149	26.0523	29.1223
		4	15.8262	18.1129	20.7851	23.7823	26.22	29.6898
		5	16.8703	17.7267	19.7735	24.5788	26.2081	28.7344
		6	17.4661	18.3513	19.8141	25.3193	26.9839	28.7011
			β-action	β-action	β-action	AvBD3	AvBD3	AvBD3
	Week 12		Mini chickens	Wuding chickens	Broiler chickens	Mini chickens	Wuding chickens	Broiler chickens
			C(q)mean	C(q)mean	C(q)mean	C(q)mean	C(q)mean	C(q)mean
		1	16.3312	16.304	16.3353	23.4176	23.5121	23.7908
		2	16.5967	16.7545	16.3614	23.6428	24.0276	23.7694
		3	16.1832	16.5438	15.9688	23.2208	23.7862	23.3036
		4	15.8262	18.1129	20.7851	23.7823	26.22	29.6898
		5	16.8703	17.7267	19.7735	24.5788	26.2081	28.7344
		6	16.946	16.456	16.2311	24.0651	24.0459	23.6138
			β-action	β-action	β-action	AvBD4	AvBD4	AvBD4
	Week 4		Mini chickens	Wuding chickens	Broiler chickens	Mini chickens	Wuding chickens	Broiler chickens
			C(q)mean	C(q)mean	C(q)mean	C(q)mean	C(q)mean	C(q)mean
		1	17.9538	17.5129	17.9981	25.8784	25.5084	27.0128
		2	17.6034	17.2898	17.9985	25.4373	25.7306	26.9061
		3	17.546	17.2944	17.9885	25.0577	25.529	26.9887
		4	17.2337	16.5553	17.0014	26.714	26.8802	27.0787
		5	17.2458	16.5455	17.0088	26.6935	26.6934	27.0113
		6	17.5242	17.8323	17.9952	25.2515	26.5267	26.999
			β-action	β-action	β-action	AvBD4	AvBD4	AvBD4
	Week 8		Mini chickens	Wuding chickens	Broiler chickens	Mini chickens	Wuding chickens	Broiler chickens
			C(q)mean	C(q)mean	C(q)mean	C(q)mean	C(q)mean	C(q)mean
		1	17.2249	17.0319	16.3317	25.1231	26.359	26.2346
		2	17.265	17.5479	16.3269	25.1157	26.8373	26.1155
		3	17.8715	17.3911	16.1907	25.6961	26.6926	26.1296
		4	17.2337	16.5553	17.0014	26.714	26.8802	27.0787
		5	17.2458	16.5455	17.0088	26.6935	26.6934	27.0113
		6	17.2794	17.2108	16.688	25.1976	26.4567	26.6005
			β-action	β-action	β-action	AvBD4	AvBD4	AvBD4
	Week 12		Mini chickens	Wuding chickens	Broiler chickens	Mini chickens	Wuding chickens	Broiler chickens
			C(q)mean	C(q)mean	C(q)mean	C(q)mean	C(q)mean	C(q)mean
		1	17.2334	16.5413	17.0053	26.7083	26.6837	27.0595
		2	17.2337	16.5553	17.0014	26.714	26.8802	27.0787
		3	17.2458	16.5455	17.0088	26.6935	26.6934	27.0113
		4	17.6034	17.2898	17.9985	25.4373	25.7306	26.9061
		5	17.546	17.2944	17.9885	25.0577	25.529	26.9887
		6	17.1661	16.4647	17.0011	26.6125	26.6856	27.0662
			β-action	β-action	β-action	AvBD5	AvBD5	AvBD5
	Week 4		Mini chickens	Wuding chickens	Broiler chickens	Mini chickens	Wuding chickens	Broiler chickens
			C(q)mean	C(q)mean	C(q)mean	C(q)mean	C(q)mean	C(q)mean
		1	18.8038	18.5103	15.7881	29.011	28.6939	26.5251
		2	16.7034	16.4209	16.7285	26.0632	27.3397	26.9847
		3	18.5096	18.3901	15.2441	28.1067	29.4199	26.1631
		4	18.596	16.7749	16.3697	28.561	27.3435	30.642
		5	17.1897	14.5573	17.2688	27.6551	26.0345	29.0411
		6	18.8206	18.6803	14.595	28.0518	29.3894	25.8425
			β-action	β-action	β-action	AvBD5	AvBD5	AvBD5
	Week 8		Mini chickens	Wuding chickens	Broiler chickens	Mini chickens	Wuding chickens	Broiler chickens
			C(q)mean	C(q)mean	C(q)mean	C(q)mean	C(q)mean	C(q)mean
		1	18.2249	18.0617	16.3109	28.086	28.4181	27.4161
		2	15.862	17.5553	17.0062	25.4671	28.7561	28.1299
		3	15.3715	16.3914	18.0202	26.1551	26.3361	29.3081
		4	18.596	16.7749	16.3697	28.561	27.3435	30.642
		5	17.1897	14.5573	17.2688	27.6551	26.0345	29.0411
		6	17.4661	14.1919	16.8551	26.9763	26.59	27.6066
			β-action	β-action	β-action	AvBD5	AvBD5	AvBD5
	Week 12		Mini chickens	Wuding chickens	Broiler chickens	Mini chickens	Wuding chickens	Broiler chickens
			C(q)mean	C(q)mean	C(q)mean	C(q)mean	C(q)mean	C(q)mean
		1	18.14	17.6088	15.0383	29.5722	27.7614	26.8821
		2	18.596	16.7749	16.3697	28.561	27.3435	30.642
		3	17.1897	14.5573	17.2688	27.6551	26.0345	29.0411
		4	15.862	17.5553	17.0062	25.4671	28.7561	28.1299
		5	15.3715	16.3914	18.0202	26.1551	26.3361	29.3081
		6	17.547	18.5599	14.2311	28.82	29.6161	26.5468
			β-action	β-action	β-action	AvBD6	AvBD6	AvBD6
	Week 4		Mini chickens	Wuding chickens	Broiler chickens	Mini chickens	Wuding chickens	Broiler chickens
			C(q)mean	C(q)mean	C(q)mean	C(q)mean	C(q)mean	C(q)mean
		1	15.7108	17.1129	17.189	23.409	28.4567	28.1353
		2	16.7004	17.3788	16.472	25.0524	29.6273	28.8168
		3	18.1968	17.3946	17.2546	26.1931	29.6686	25.2267
		4	15.862	17.5553	17.0062	25.4671	28.7561	28.1299
		5	15.3715	16.3914	18.0202	26.1551	26.3361	29.3081
		6	13.7406	17.6522	16.4528	29.2626	30.2083	26.4315
			β-action	β-action	β-action	AvBD6	AvBD6	AvBD6
	Week 8		Mini chickens	Wuding chickens	Broiler chickens	Mini chickens	Wuding chickens	Broiler chickens
			C(q)mean	C(q)mean	C(q)mean	C(q)mean	C(q)mean	C(q)mean
		1	16.5249	17.0505	15.2908	28.1483	29.9741	25.0496
		2	14.4601	17.5482	16.3011	26.5789	29.4164	25.22
		3	13.83	16.3394	16.2833	26.2708	28.9367	24.9295
		4	15.862	17.5553	17.0062	25.4671	28.7561	28.1299
		5	15.3715	16.3914	18.0202	26.1551	26.3361	29.3081
		6	16.4201	14.1999	16.102	28.74	26.79	28.8
			β-action	β-action	β-action	AvBD6	AvBD6	AvBD6
	Week 12		Mini chickens	Wuding chickens	Broiler chickens	Mini chickens	Wuding chickens	Broiler chickens
			C(q)mean	C(q)mean	C(q)mean	C(q)mean	C(q)mean	C(q)mean
		1	16.2352	16.6058	13.134	28.2268	25.0134	26.2209
		2	16.0857	15.7799	16.1602	28.3547	24.6714	28.6451
		3	14.2853	16.2999	14.3635	25.951	24.918	26.3488
		4	15.862	17.5553	17.0062	25.4671	28.7561	28.1299
		5	15.3715	16.3914	18.0202	26.1551	26.3361	29.3081
		6	14.7659	16.559	12.2721	26.3526	25.6018	24.2003
			β-action	β-action	β-action	AvBD7	AvBD7	AvBD7
	Week 4		Mini chickens	Wuding chickens	Broiler chickens	Mini chickens	Wuding chickens	Broiler chickens
			C(q)mean	C(q)mean	C(q)mean	C(q)mean	C(q)mean	C(q)mean
		1	16.8028	17.6129	16.7881	24.5865	25.7895	24.3816
		2	16.683	16.7298	16.7785	23.4138	24.5847	25.1842
		3	18.2057	17.3757	17.1474	27.3946	24.9749	24.6999
		4	15.862	17.5553	17.0062	25.4671	28.7561	28.1299
		5	15.3715	16.3914	18.0202	26.1551	26.3361	29.3081
		6	16.5516	18.2017	16.6161	25.1753	26.2739	24.5918
			β-action	β-action	β-action	AvBD7	AvBD7	AvBD7
	Week 8		Mini chickens	Wuding chickens	Broiler chickens	Mini chickens	Wuding chickens	Broiler chickens
			C(q)mean	C(q)mean	C(q)mean	C(q)mean	C(q)mean	C(q)mean
		1	16.2249	17.3675	16.2503	24.3706	25.6676	23.3236
		2	15.465	18.5455	15.6149	23.2847	25.5601	25.0942
		3	15.8715	17.3936	16.0902	23.9309	25.2787	23.5946
		4	15.862	17.5553	17.0062	25.4671	28.7561	28.1299
		5	15.3715	16.3914	18.0202	26.1551	26.3361	29.3081
		6	16.4409	17.1933	16.8845	24.092	25.4593	24.1961
			β-action	β-action	β-action	AvBD7	AvBD7	AvBD7
	Week 12		Mini chickens	Wuding chickens	Broiler chickens	Mini chickens	Wuding chickens	Broiler chickens
			C(q)mean	C(q)mean	C(q)mean	C(q)mean	C(q)mean	C(q)mean
		1	16.2337	16.6208	15.3353	24.0955	23.3555	23.0177
		2	16.1951	15.971	16.3614	24.0932	23.1344	24.5218
		3	16.297	15.5754	14.7165	23.1838	23.3754	22.0363
		4	15.862	17.5553	17.0062	25.4671	28.7561	28.1299
		5	15.3715	16.3914	18.0202	26.1551	26.3361	29.3081
		6	15.7408	15.5694	15.2311	23.5171	25.4071	22.5101
			β-action	β-action	β-action	AvBD8	AvBD8	AvBD8
	Week 4		Mini chickens	Wuding chickens	Broiler chickens	Mini chickens	Wuding chickens	Broiler chickens
			C(q)mean	C(q)mean	C(q)mean	C(q)mean	C(q)mean	C(q)mean
		1	15.8238	18.4254	3.50003	29.2271	30.079	30.6999
		2	13.7034	16.7	16.7785	29.609	29.8	30.0855
		3	18.2096	17.3944	18.1	28.7603	30.4574	29.7
		4	15.862	17.5553	17.0062	25.4671	28.7561	28.1299
		5	15.3715	16.3914	18.0202	26.1551	26.3361	29.3081
		6	16.1659	17.7808	14.5	28.7059	30.4113	28.9909
			β-action	β-action	β-action	AvBD8	AvBD8	AvBD8
	Week 8		Mini chickens	Wuding chickens	Broiler chickens	Mini chickens	Wuding chickens	Broiler chickens
			C(q)mean	C(q)mean	C(q)mean	C(q)mean	C(q)mean	C(q)mean
		1	16.2249	20.9917	16.7209	30.8872	32.0084	29.0425
		2	16.86	18.5453	17.0062	30.2504	31.888	29.1189
		3	14.8715	16.3914	14.9902	25.4374	30.0011	28.057
		4	15.862	17.5553	17.0062	25.4671	28.7561	28.1299
		5	15.3715	16.3914	18.0202	26.1551	26.3361	29.3081
		6	16.4661	14.9065	14.8851	31.2825	27.7439	27.0045
			β-action	β-action	β-action	AvBD8	AvBD8	AvBD8
	Week 12		Mini chickens	Wuding chickens	Broiler chickens	Mini chickens	Wuding chickens	Broiler chickens
			C(q)mean	C(q)mean	C(q)mean	C(q)mean	C(q)mean	C(q)mean
		1	18.7658	16.6008	15.3353	30.1709	30.0873	29.7876
		2	17.1957	12.774	17.3614	29.5044	29.0562	30.0346
		3	14.2897	12.5543	16.676	29.4141	28.2194	29.3316
		4	15.862	17.5553	17.0062	25.4671	28.7561	28.1299
		5	15.3715	16.3914	18.0202	26.1551	26.3361	29.3081
		6	14.746	17.5462	16.1825	30.0652	29.1653	29.8212
			β-action	β-action	β-action	AvBD9	AvBD9	AvBD9
	Week 4		Mini chickens	Wuding chickens	Broiler chickens	Mini chickens	Wuding chickens	Broiler chickens
			C(q)mean	C(q)mean	C(q)mean	C(q)mean	C(q)mean	C(q)mean
		1	17.78	17.1682	17.5501	25.9155	25.6664	29.8786
		2	17.4689	16.8998	16.687	26.7328	27.2689	28.5587
		3	18.26	15.3899	17.0086	25.3734	26.4866	27.9072
		4	15.862	17.5553	17.0062	25.4671	28.7561	28.1299
		5	15.3715	16.3914	18.0202	26.1551	26.3361	29.3081
		6	16.6	18.7881	18.0884	25.6003	27.768	27.054
			β-action	β-action	β-action	AvBD9	AvBD9	AvBD9
	Week 8		Mini chickens	Wuding chickens	Broiler chickens	Mini chickens	Wuding chickens	Broiler chickens
			C(q)mean	C(q)mean	C(q)mean	C(q)mean	C(q)mean	C(q)mean
		1	16.2046	18.2357	17.3389	24.6287	25.6271	26.7227
		2	16.5457	18.2209	15.0062	25.2791	27.0923	26.1422
		3	17.8785	16.1828	17.0055	27.0613	27.3326	27.0514
		4	15.862	17.5553	17.0062	25.4671	28.7561	28.1299
		5	15.3715	16.3914	18.0202	26.1551	26.3361	29.3081
		6	16.4356	17.0153	15.5329	25.8453	28.3538	25.1281
			β-action	β-action	β-action	AvBD9	AvBD9	AvBD9
	Week 12		Mini chickens	Wuding chickens	Broiler chickens	Mini chickens	Wuding chickens	Broiler chickens
			C(q)mean	C(q)mean	C(q)mean	C(q)mean	C(q)mean	C(q)mean
		1	16.2202	15.6008	15.5453	24.8141	27.5463	26.2839
		2	15.8235	16.746	16.3894	27.1188	26.1543	28.9127
		3	16.2537	17.5543	14.669	27.3776	27.9247	30.4113
		4	15.862	17.5553	17.0062	25.4671	28.7561	28.1299
		5	15.3715	16.3914	18.0202	26.1551	26.3361	29.3081
		6	15.757	17.679	15.2981	24.3075	28.9043	27.8002
			β-action	β-action	β-action	AvBD10	AvBD10	AvBD10
	Week 4		Mini chickens	Wuding chickens	Broiler chickens	Mini chickens	Wuding chickens	Broiler chickens
			C(q)mean	C(q)mean	C(q)mean	C(q)mean	C(q)mean	C(q)mean
		1	15.7538	17.8745	15.6881	24.2304	29.723	29.2491
		2	13.5813	16.6298	16.5829	33.5609	30.7006	30.5437
		3	14.2101	17.3944	16.3306	23.5353	30.2363	30.8858
		4	15.862	17.5553	17.0062	25.4671	28.7561	28.1299
		5	15.3715	16.3914	18.0202	26.1551	26.3361	29.3081
		6	13.1526	18.7808	14.5211	22.7852	31.4927	30.6507
			β-action	β-action	β-action	AvBD10	AvBD10	AvBD10
	Week 8		Mini chickens	Wuding chickens	Broiler chickens	Mini chickens	Wuding chickens	Broiler chickens
			C(q)mean	C(q)mean	C(q)mean	C(q)mean	C(q)mean	C(q)mean
		1	15.2249	16.0117	16.3309	26.0158	30.726	29.3114
		2	15.6499	16.5443	17.0062	27.8986	29.4842	30.6558
		3	15.8513	16.3914	14.8547	30.0356	30.0151	30.7798
		4	15.862	17.5553	17.0062	25.4671	28.7561	28.1299
		5	15.3715	16.3914	18.0202	26.1551	26.3361	29.3081
		6	15.4225	16.2913	16.8851	30.2046	30.46	30.8546
			β-action	β-action	β-action	AvBD10	AvBD10	AvBD10
	Week 12		Mini chickens	Wuding chickens	Broiler chickens	Mini chickens	Wuding chickens	Broiler chickens
			C(q)mean	C(q)mean	C(q)mean	C(q)mean	C(q)mean	C(q)mean
		1	18.2332	16.6008	13.3348	27.6266	28.3775	29.9622
		2	18.1257	16.7403	16.1551	27.1884	28.2115	29.6012
		3	17.7741	18.5443	14.6686	26.1292	28.2801	30.5343
		4	15.862	17.5553	17.0062	25.4671	28.7561	28.1299
		5	15.3715	16.3914	18.0202	26.1551	26.3361	29.3081
		6	17.75	18.559	12.2311	26.1892	28.7383	29.3145
			β-action	β-action	β-action	AvBD11	AvBD11	AvBD11
	Week 12		Mini chickens	Wuding chickens	Broiler chickens	Mini chickens	Wuding chickens	Broiler chickens
			C(q)mean	C(q)mean	C(q)mean	C(q)mean	C(q)mean	C(q)mean
		1	16.8235	16.7129	15.2881	27.9631	27.6962	26.8252
		2	16.6194	16.6049	15.1785	27.6094	27.528	26.8684
		3	16.2296	16.175	15.1794	27.3325	27.14	26.7975
		4	15.52	16.09	15.1669	25.02	29.52	21.62
		5	14.5637	15.8	15.2531	24.04	29.07	24.58
		6	16.5392	16.546	14.8954	27.55	27.5904	26.4544
			β-action	β-action	β-action	AvBD11	AvBD11	AvBD11
	Week 12		Mini chickens	Wuding chickens	Broiler chickens	Mini chickens	Wuding chickens	Broiler chickens
			C(q)mean	C(q)mean	C(q)mean	C(q)mean	C(q)mean	C(q)mean
		1	16.4249	16.4317	16.3306	28.165	28.3007	29.3332
		2	16.8771	16.5353	15.8162	28.7012	28.49	28.7394
		3	16.2701	16.2601	15.1206	28.1359	27.704	27.259
		4	16.6194	16.6049	15.1785	27.6094	27.528	26.8684
		5	16.2296	16.175	15.1794	27.3325	27.14	26.7975
		6	16.1967	15.1603	15.585	27.9169	27.3534	28.3996
			β-action	β-action	β-action	AvBD11	AvBD11	AvBD11
	Week 12		Mini chickens	Wuding chickens	Broiler chickens	Mini chickens	Wuding chickens	Broiler chickens
			C(q)mean	C(q)mean	C(q)mean	C(q)mean	C(q)mean	C(q)mean
		1	14.65	13.6008	13.2369	28.0334	28.411	28.9417
		2	14.7599	13.774	12.364	28.29	28.4333	27.5975
		3	14.8999	13.5781	12.35	28.3863	28.4467	27.9534
		4	16.6194	16.6049	15.1785	27.6094	27.528	26.8684
		5	16.2296	16.175	15.1794	27.3325	27.14	26.7975
		6	14.95	13.559	12.2391	28.4858	28.3348	27.7123
			β-action	β-action	β-action	AvBD12	AvBD12	AvBD12
	Week 4		Mini chickens	Wuding chickens	Broiler chickens	Mini chickens	Wuding chickens	Broiler chickens
			C(q)mean	C(q)mean	C(q)mean	C(q)mean	C(q)mean	C(q)mean
		1	15.7161	18.1129	18.7881	24.2654	26.6396	28.1731
		2	17.5643	16.4398	16.8785	25.7674	25.5212	26.0012
		3	18.2096	17.3945	17.5414	25.8756	25.6097	26.6194
		4	15.524	14.305	15.16	28.06	28.83	27.96
		5	13.6126	14.864	15.3	25.87	29.2	28.1532
		6	16.5012	18.5308	16.6722	24.2127	27.6499	26.2995
			β-action	β-action	β-action	AvBD12	AvBD12	AvBD12
	Week 8		Mini chickens	Wuding chickens	Broiler chickens	Mini chickens	Wuding chickens	Broiler chickens
			C(q)mean	C(q)mean	C(q)mean	C(q)mean	C(q)mean	C(q)mean
		1	16.2249	20.0317	16.3309	25.899	29.756	26.8982
		2	15.066	18.2453	17.0062	24.3857	27.4242	27.602
		3	17.8715	16.3904	16.0902	26.7938	26.4393	27.3241
		4	17.5643	16.4398	16.8785	25.7674	25.5212	26.0012
		5	18.2096	17.3945	17.5414	25.8756	25.6097	26.6194
		6	16.4813	17.1831	16.3351	25.717	25.8176	27.7777
			β-action	β-action	β-action	AvBD12	AvBD12	AvBD12
	Week 12		Mini chickens	Wuding chickens	Broiler chickens	Mini chickens	Wuding chickens	Broiler chickens
			C(q)mean	C(q)mean	C(q)mean	C(q)mean	C(q)mean	C(q)mean
		1	18.2332	16.6008	15.0389	26.6023	25.7342	26.5799
		2	17.1899	16.814	16.3677	26.4781	26.2488	27.8312
		3	16.098	15.551	14.6688	24.5535	25.3684	25.9721
		4	17.5643	16.4398	16.8785	25.7674	25.5212	26.0012
		5	18.2096	17.3945	17.5414	25.8756	25.6097	26.6194
		6	15.216	16.559	15.2391	25.5241	26.1194	26.1875
			β-action	β-action	β-action	AvBD13	AvBD13	AvBD13
	Week 4		Mini chickens	Wuding chickens	Broiler chickens	Mini chickens	Wuding chickens	Broiler chickens
			C(q)mean	C(q)mean	C(q)mean	C(q)mean	C(q)mean	C(q)mean
		1	15.6398	17.1046	14.7311	26.9267	28.6594	27.2418
		2	15.5674	17.1042	14.6111	26.9852	28.6665	27.2745
		3	15.5997	17.1049	14.7215	26.851	28.6616	27.574
		4	13.52	12.09	13.16	30.06	27.5	27.23
		5	11.66	12.8	13.3	29.69	30.28	27.08
		6	15.6465	17.2011	14.7135	26.9343	28.663	27.1041
			β-action	β-action	β-action	AvBD13	AvBD13	AvBD13
	Week 8		Mini chickens	Wuding chickens	Broiler chickens	Mini chickens	Wuding chickens	Broiler chickens
			C(q)mean	C(q)mean	C(q)mean	C(q)mean	C(q)mean	C(q)mean
		1	16.2111	17.0983	16.9913	27.3683	29.0576	29.9874
		2	16.6618	17.5643	16.8967	27.867	29.3351	29.8666
		3	16.5906	17.5642	16.024	27.816	29.3434	28.8941
		4	15.5674	17.1042	14.6111	26.9852	28.6665	27.2745
		5	15.5997	17.1049	14.7215	26.851	28.6616	27.574
		6	16.1224	17.4656	16.1246	27.5397	29.34	28.9893
			β-action	β-action	β-action	AvBD13	AvBD13	AvBD13
	Week 12		Mini chickens	Wuding chickens	Broiler chickens	Mini chickens	Wuding chickens	Broiler chickens
			C(q)mean	C(q)mean	C(q)mean	C(q)mean	C(q)mean	C(q)mean
		1	14.792	16.7387	14.3346	25.4512	27.6986	27.4518
		2	14.8677	16.8816	14.321	25.352	27.858	27.4501
		3	14.6904	16.4531	14.4557	25.3455	27.2318	27.4557
		4	15.5674	17.1042	14.6111	26.9852	28.6665	27.2745
		5	15.5997	17.1049	14.7215	26.851	28.6616	27.574
		6	14.9451	16.8934	14.3409	25.5648	27.6594	27.4544
			β-action	β-action	β-action	AvBD14	AvBD14	AvBD14
	Week 4		Mini chickens	Wuding chickens	Broiler chickens	Mini chickens	Wuding chickens	Broiler chickens
			C(q)mean	C(q)mean	C(q)mean	C(q)mean	C(q)mean	C(q)mean
		1	15.8238	18.1929	14.7881	27.7649	26.1523	27.0195
		2	15.1703	16.9498	14.7785	26.3529	27.2146	27.2017
		3	15.2096	17.3944	17.2474	26.0058	26.1232	28.5504
		4	14.5299	14.09	14.16	26.86	26.42	25.42
		5	13.669	13.108	14.316	25.1	26.12	25.71
		6	16.5352	18.7808	14.2352	28.0003	25.6513	27.0566
			β-action	β-action	β-action	AvBD14	AvBD14	AvBD14
	Week 8		Mini chickens	Wuding chickens	Broiler chickens	Mini chickens	Wuding chickens	Broiler chickens
			C(q)mean	C(q)mean	C(q)mean	C(q)mean	C(q)mean	C(q)mean
		1	15.2249	16.0317	16.3309	26.2034	23.7099	24.5998
		2	15.465	15.5453	17.1416	26.6469	23.211	25.4113
		3	15.8715	16.3914	16.0902	26.2816	23.8437	24.3594
		4	15.1703	16.9498	14.7785	26.3529	27.2146	27.2017
		5	15.2096	17.3944	17.2474	26.0058	26.1232	28.5504
		6	16.5723	16.1467	16.8851	26.5835	23.215	25.3873
			β-action	β-action	β-action	AvBD14	AvBD14	AvBD14
	Week 12		Mini chickens	Wuding chickens	Broiler chickens	Mini chickens	Wuding chickens	Broiler chickens
			C(q)mean	C(q)mean	C(q)mean	C(q)mean	C(q)mean	C(q)mean
		1	16.5332	16.6583	15.3353	24.9227	28.0156	25.8525
		2	16.4757	16.774	16.3614	24.1207	28.5748	26.4149
		3	16.2897	16.5543	15.6688	24.3697	27.9121	25.6635
		4	15.1703	16.9498	14.7785	26.3529	27.2146	27.2017
		5	15.2096	17.3944	17.2474	26.0058	26.1232	28.5504
		6	16.746	16.559	16.2311	24.1957	28.9027	26.2102
			β-action	β-action	β-action	CATH1	CATH1	CATH1
	Week 4		Mini chickens	Wuding chickens	Broiler chickens	Mini chickens	Wuding chickens	Broiler chickens
			C(q)mean	C(q)mean	C(q)mean	C(q)mean	C(q)mean	C(q)mean
		1	15.8938	17.8514	17.7881	27.2823	29.9745	27.6895
		2	14.0193	16.7298	16.7785	24.5788	28.1981	24.7336
		3	17.9757	17.3944	19.0959	29.4649	29.2645	26.7691
		4	15.52	14.1509	14.16	29.4	28.49	29.07
		5	13.66	14.8	14.3	29.07	29.82	29.03
		6	16.7684	18.6671	14.5952	27.7449	29.6649	22.9239
			β-action	β-action	β-action	CATH1	CATH1	CATH1
	Week 8		Mini chickens	Wuding chickens	Broiler chickens	Mini chickens	Wuding chickens	Broiler chickens
			C(q)mean	C(q)mean	C(q)mean	C(q)mean	C(q)mean	C(q)mean
		1	16.8249	20.0317	16.3309	28.0059	32.2152	28.0448
		2	13.665	18.5453	17.0062	25.4519	30.2856	28.0913
		3	12.5312	16.3914	14.2116	23.7149	28.0523	26.1223
		4	15.8938	17.8514	17.7881	27.2823	29.9745	27.6895
		5	14.0193	16.7298	16.7785	24.5788	28.1981	24.7336
		6	16.4661	14.2733	16.8851	28.1193	24.9839	28.7111
			β-action	β-action	β-action	CATH1	CATH1	CATH1
	Week 12		Mini chickens	Wuding chickens	Broiler chickens	Mini chickens	Wuding chickens	Broiler chickens
			C(q)mean	C(q)mean	C(q)mean	C(q)mean	C(q)mean	C(q)mean
		1	18.2332	16.6008	13.3353	29.4176	28.5121	24.5908
		2	18.1957	12.774	16.1614	29.6428	24.3276	27.7694
		3	14.7697	12.5543	14.3688	26.2208	23.3862	26.5036
		4	15.8938	17.8514	17.7881	27.2823	29.9745	27.6895
		5	14.0193	16.7298	16.7785	24.5788	28.1981	24.7336
		6	14.746	15.1404	12.2431	26.0651	27.1459	23.6132
			β-action	β-action	β-action	CATH2	CATH2	CATH2
	Week 4		Mini chickens	Wuding chickens	Broiler chickens	Mini chickens	Wuding chickens	Broiler chickens
			C(q)mean	C(q)mean	C(q)mean	C(q)mean	C(q)mean	C(q)mean
		1	15.8238	17.1129	16.7881	23.4793	24.9745	25.6895
		2	15.7034	16.7298	16.7785	23.5788	24.1981	24.9536
		3	16.2096	17.3944	17.2474	23.4649	24.2645	25.7691
		4	15.5339	14.09	15.16	23.23	21.54	22.91
		5	13.66	14.83	15.379	22.5	21.983	23.24
		6	15.5352	16.7808	17.5952	22.7449	26.3549	24.9239
			β-action	β-action	β-action	CATH2	CATH2	CATH2
	Week 8		Mini chickens	Wuding chickens	Broiler chickens	Mini chickens	Wuding chickens	Broiler chickens
			C(q)mean	C(q)mean	C(q)mean	C(q)mean	C(q)mean	C(q)mean
		1	14.2249	16.0317	16.3309	22.0059	23.6152	25.0448
		2	13.465	16.5453	17.0062	20.4519	23.5856	25.0913
		3	15.0715	16.3914	17.0902	21.6549	23.8423	24.1223
		4	15.7034	16.7298	16.7785	23.5788	24.1981	24.9536
		5	16.2096	17.3944	17.2474	23.4649	24.2645	25.7691
		6	14.4661	16.1913	16.8851	22.1193	23.9839	24.5911
			β-action	β-action	β-action	CATH2	CATH2	CATH2
	Week 12		Mini chickens	Wuding chickens	Broiler chickens	Mini chickens	Wuding chickens	Broiler chickens
			C(q)mean	C(q)mean	C(q)mean	C(q)mean	C(q)mean	C(q)mean
		1	16.2332	16.6008	16.3353	24.4176	23.5121	23.7008
		2	16.0957	16.774	16.3614	23.6428	24.3276	23.7694
		3	16.2897	16.5543	14.6688	23.2208	23.6776	24.5036
		4	15.7034	16.7298	16.7785	23.5788	24.1981	24.9536
		5	16.2096	17.3944	17.2474	23.4649	24.2645	25.7691
		6	16.746	16.559	16.2311	23.9245	27.1459	23.6132
			β-action	β-action	β-action	CATH3	CATH3	CATH3
	Week 4		Mini chickens	Wuding chickens	Broiler chickens	Mini chickens	Wuding chickens	Broiler chickens
			C(q)mean	C(q)mean	C(q)mean	C(q)mean	C(q)mean	C(q)mean
		1	15.8238	16.1129	15.7881	24.7823	24.9745	24.6895
		2	16.7034	16.7298	16.7785	25.2788	25.1981	24.7336
		3	16.2096	16.3944	16.2474	25.1849	25.2645	23.7691
		4	16.2255	14.09	15.16	23.23	23.6072	23.91
		5	14.66	14.8	15.3	22.5	22.83	24.04
		6	16.5352	16.7808	16.5952	24.7449	24.9449	24.7039
			β-action	β-action	β-action	CATH3	CATH3	CATH3
	Week 8		Mini chickens	Wuding chickens	Broiler chickens	Mini chickens	Wuding chickens	Broiler chickens
			C(q)mean	C(q)mean	C(q)mean	C(q)mean	C(q)mean	C(q)mean
		1	16.2491	18.0317	16.3309	23.9059	30.2152	24.7448
		2	16.465	18.5453	16.0062	24.1852	30.2856	24.6913
		3	16.8715	16.3914	16.229	24.6915	28.0523	24.8223
		4	16.7034	16.7298	16.7785	25.2788	25.1981	24.7336
		5	16.2096	16.3944	16.2474	25.1849	25.2645	23.7691
		6	16.5161	14.6513	16.8851	23.9193	24.9839	25.5971
			β-action	β-action	β-action	CATH3	CATH3	CATH3
	Week 12		Mini chickens	Wuding chickens	Broiler chickens	Mini chickens	Wuding chickens	Broiler chickens
			C(q)mean	C(q)mean	C(q)mean	C(q)mean	C(q)mean	C(q)mean
		1	16.3332	16.6008	16.3353	24.2418	25.5121	24.5908
		2	16.0957	16.774	16.3614	23.6428	25.3276	24.7694
		3	16.2897	16.5543	16.6688	24.3921	24.1862	24.5036
		4	16.7034	16.7298	16.7785	25.2788	25.1981	24.7336
		5	16.2096	16.3944	16.2474	25.1849	25.2645	23.7691
		6	16.746	16.559	16.2311	24.9651	24.1459	24.6132

## Sheet: PCR raw data in spleen
	Weeks		Hosekeeping Gene CT value			Target gene CT value
			β-action	β-action	β-action	AvBD1	AvBD1	AvBD1
	Week 4		Mini chickens	Wuding chickens	Broiler chickens	Mini chickens	Wuding chickens	Broiler chickens
			C(t)mean	C(t)mean	C(t)mean	C(t)mean	C(t)mean	C(t)mean
		1	14.45	13.71	14.9416	18.85	18.49	19.28
		2	14.72	13.95	14.9234	19.29	17.96	18.9
		3	14.8313	14.2881	14.7346	22.05	20.12	19.14
		4	14.9414	14.1089	14.6491	22.56	20.65	18.58
		5	14.1165	14.4184	15.6874	19.08	18.55	19.69
		6	14.2316	13.66	14.4659	19.38	18.58	18.77
			β-action	β-action	β-action	AvBD1	AvBD1	AvBD1
	Week 8		Mini chickens	Wuding chickens	Broiler chickens	Mini chickens	Wuding chickens	Broiler chickens
			C(t)mean	C(t)mean	C(t)mean	C(t)mean	C(t)mean	C(t)mean
		1	15.11	14.4037	14.92	22.94	20.28	19.74
		2	14.1165	14.4184	15.6874	19.08	18.55	19.69
		3	14.2316	13.66	14.4659	19.38	18.58	18.77
		4	14.9812	14.4168	14.8	22.39	20.19	19.8
		5	14.8313	14.2881	14.7346	22.05	20.12	19.14
		6	14.9414	14.1089	14.6491	22.56	20.65	18.58
			β-action	β-action	β-action	AvBD1	AvBD1	AvBD1
	Week 12		Mini chickens	Wuding chickens	Broiler chickens	Mini chickens	Wuding chickens	Broiler chickens
			C(t)mean	C(t)mean	C(t)mean	C(t)mean	C(t)mean	C(t)mean
		1	14.2057	15.3987	19.3136	20.55	19.33	22.93
		2	14.9812	14.4168	14.8	22.39	20.19	19.8
		3	14.8313	14.2881	14.7346	22.05	20.12	19.14
		4	14.169	15.5262	19.2984	20.71	19.77	23.12
		5	14.1423	15.3296	19.4587	20.37	19.95	23.41
		6	13.8508	15.376	19.5579	20.9	19.22	23.39
			β-action	β-action	β-action	AvBD2	AvBD2	AvBD2
	Week 4		Mini chickens	Wuding chickens	Broiler chickens	Mini chickens	Wuding chickens	Broiler chickens
			C(t)mean	C(t)mean	C(t)mean	C(t)mean	C(t)mean	C(t)mean
		1	14.45	14.7182	14.4254	18.35	19.23	18.61
		2	13.782	14.4562	14.219	18.22	18.32	18.38
		3	13.4185	14.9158	14.38	18.66	19.15	18.16
		4	14.216	15.0244	15.2595	21.44	20.24	19.35
		5	15.2145	15.0138	14.7662	22.53	21.07	19.93
		6	13.6124	14.5211	14.19	18.24	19.09	18.04
			β-action	β-action	β-action	AvBD2	AvBD2	AvBD2
	Week 8		Mini chickens	Wuding chickens	Broiler chickens	Mini chickens	Wuding chickens	Broiler chickens
			C(t)mean	C(t)mean	C(t)mean	C(t)mean	C(t)mean	C(t)mean
		1	14.61	13.82	14.92	20.69	18.76	19.28
		2	13.28	14.43	15.7816	20.9848	19.25	19.52
		3	14.33	14.2	15.334	20.43	18.97	19.05
		4	14.216	15.0244	15.2595	21.44	20.24	19.35
		5	15.2145	15.0138	14.7662	22.53	21.07	19.93
		6	14.54	14.1083	13.349	21.15	18.4589	18.28
			β-action	β-action	β-action	AvBD2	AvBD2	AvBD2
	Week 12		Mini chickens	Wuding chickens	Broiler chickens	Mini chickens	Wuding chickens	Broiler chickens
			C(t)mean	C(t)mean	C(t)mean	C(t)mean	C(t)mean	C(t)mean
		1	14.3083	14.674	15.1882	21.66	20.25	20.24
		2	14.216	15.0244	15.2595	21.44	20.24	19.35
		3	15.2145	15.0138	14.7662	22.53	21.07	19.93
		4	14.45	14.7182	14.4254	18.35	19.23	18.61
		5	13.782	14.4562	14.219	18.22	18.32	18.38
		6	15.5	14.3411	14.5554	21.25	20.45	19.29
			β-action	β-action	β-action	AvBD3	AvBD3	AvBD3
	Week 4		Mini chickens	Wuding chickens	Broiler chickens	Mini chickens	Wuding chickens	Broiler chickens
			C(t)mean	C(t)mean	C(t)mean	C(t)mean	C(t)mean	C(t)mean
		1	14.45	13.71	14.4	19.8	20.91	21.97
		2	13.82	13.45	14.9	20.1	18.65	21.8
		3	14	15.11	15.38	21.71	21.81	17.92
		4	15.02	17.59	18.58	22.31	23.28	22.72
		5	14.86	18.02	20.539	22.05	23.461	24.86
		6	13.64	13.51	14.59	23.18	16.13	20.45
			β-action	β-action	β-action	AvBD3	AvBD3	AvBD3
	Week 8		Mini chickens	Wuding chickens	Broiler chickens	Mini chickens	Wuding chickens	Broiler chickens
			C(t)mean	C(t)mean	C(t)mean	C(t)mean	C(t)mean	C(t)mean
		1	14.95	14.71	15.92	22.5	21.05	20.11
		2	14.47	13.932	15.3512	21.78	20.579	19.45
		3	14.317	14.61	16.14	22.1	20.88	20.26
		4	15.02	17.59	18.58	22.31	23.28	22.72
		5	14.86	18.02	20.539	22.05	23.461	24.86
		6	14.54	14.11	15.49	22.12	20.69	19.74
			β-action	β-action	β-action	AvBD3	AvBD3	AvBD3
	Week 12		Mini chickens	Wuding chickens	Broiler chickens	Mini chickens	Wuding chickens	Broiler chickens
			C(t)mean	C(t)mean	C(t)mean	C(t)mean	C(t)mean	C(t)mean
		1	15.02	17.59	18.58	22.31	23.28	22.72
		2	14.86	18.02	20.539	22.05	23.461	24.86
		3	15.055	18.01	19.0603	22.47	23.57	23.16
		4	14.45	13.71	14.4	19.8	20.91	21.97
		5	13.82	13.45	14.9	20.1	18.65	21.8
		6	15.5	18.11	20.55	22.68	23.6608	24.65
			β-action	β-action	β-action	AvBD4	AvBD4	AvBD4
	Week 4		Mini chickens	Wuding chickens	Broiler chickens	Mini chickens	Wuding chickens	Broiler chickens
			C(t)mean	C(t)mean	C(t)mean	C(t)mean	C(t)mean	C(t)mean
		1	17.45	17.92	17.56	22.9423	22.2198	21.55
		2	17.43	17.921	17.68	22.8716	22.2692	21.68
		3	17.44	17.929	17.66	22.9018	22.3314	21.682
		4	17.165	17.98	16.25	23.798	22.5221	20.2629
		5	17.1552	17.532	16.76	23.898	22.2812	20.736
		6	17.52	17.921	17.91	22.9235	22.2643	21.99
			β-action	β-action	β-action	AvBD4	AvBD4	AvBD4
	Week 8		Mini chickens	Wuding chickens	Broiler chickens	Mini chickens	Wuding chickens	Broiler chickens
			C(t)mean	C(t)mean	C(t)mean	C(t)mean	C(t)mean	C(t)mean
		1	17.97	17.974	17.924	23.671	22.8729	22.13
		2	17.35	17.535	17.9779	23.2291	22.8679	22.11
		3	17.5592	17.19	17.9195	23.229	22.0936	22.11
		4	17.165	17.98	16.25	23.798	22.5221	20.2629
		5	17.1552	17.532	16.76	23.898	22.2812	20.736
		6	17.542	17.7611	17.9479	23.123	22.8829	22.11
			β-action	β-action	β-action	AvBD4	AvBD4	AvBD4
	Week 12		Mini chickens	Wuding chickens	Broiler chickens	Mini chickens	Wuding chickens	Broiler chickens
			C(t)mean	C(t)mean	C(t)mean	C(t)mean	C(t)mean	C(t)mean
		1	17.3218	17.54	16.34	23.483	22.121	20.389
		2	17.165	17.98	16.25	23.798	22.5221	20.2629
		3	17.1552	17.532	16.76	23.898	22.2812	20.736
		4	17.43	17.921	17.68	22.8716	22.2692	21.68
		5	17.44	17.929	17.66	22.9018	22.3314	21.682
		6	17.123	17.572	16.55	23.688	22.31	20.62
			β-action	β-action	β-action	AvBD5	AvBD5	AvBD5
	Week 4		Mini chickens	Wuding chickens	Broiler chickens	Mini chickens	Wuding chickens	Broiler chickens
			C(t)mean	C(t)mean	C(t)mean	C(t)mean	C(t)mean	C(t)mean
		1	17.446	16.81	18.4	25.35	21.7266	23.79
		2	16.818	17.65	17.9	24.27	22.8121	22.52
		3	18.4009	18.97	17.35	25.59	23.3647	22.1701
		4	15.862	17.5553	17.0062	25.4671	28.7561	28.1299
		5	15.3715	16.3914	18.0202	26.1551	26.3361	29.3081
		6	17.635	17.51	16.55	25.3609	22.32	21.131
			β-action	β-action	β-action	AvBD5	AvBD5	AvBD5
	Week 8		Mini chickens	Wuding chickens	Broiler chickens	Mini chickens	Wuding chickens	Broiler chickens
			C(t)mean	C(t)mean	C(t)mean	C(t)mean	C(t)mean	C(t)mean
		1	17.51	16.52	18.92	24.22	22.2421	22.7353
		2	16.4452	17.37	17.86	22.6852	22.7423	22.1013
		3	16.3372	17.2	16.5389	23.1686	23.5813	20.5034
		4	15.862	17.5553	17.0062	25.4671	28.7561	28.1299
		5	15.3715	16.3914	18.0202	26.1551	26.3361	29.3081
		6	18.5246	18.11	15.49	24.8481	22.8181	20.3423
			β-action	β-action	β-action	AvBD5	AvBD5	AvBD5
	Week 12		Mini chickens	Wuding chickens	Broiler chickens	Mini chickens	Wuding chickens	Broiler chickens
			C(t)mean	C(t)mean	C(t)mean	C(t)mean	C(t)mean	C(t)mean
		1	17.32	15.7353	18.18	23.74	21.4783	22.81
		2	18.1895	18.2111	18.25	24.4209	23.981	22.23
		3	16.15	18.4531	17.7653	22.11	23.58	21.5504
		4	15.862	17.5553	17.0062	25.4671	28.7561	28.1299
		5	15.3715	16.3914	18.0202	26.1551	26.3361	29.3081
		6	15.5216	17.5431	16.55	25.6135	23.0649	21.6764
			β-action	β-action	β-action	AvBD6	AvBD6	AvBD6
	Week 4		Mini chickens	Wuding chickens	Broiler chickens	Mini chickens	Wuding chickens	Broiler chickens
			C(t)mean	C(t)mean	C(t)mean	C(t)mean	C(t)mean	C(t)mean
		1	15.45	17.71	15.4	23.11	23.14	23.25
		2	15.87	17.55	15.5357	23.22	22.22	23.96
		3	15.69	17.61	15.86	23.28	23.53	24.03
		4	15.862	17.5553	17.0062	25.4671	28.7561	28.1299
		5	15.3715	16.3914	18.0202	26.1551	26.3361	29.3081
		6	15.678	17.501	14.97	23.27	23.03	23.07
			β-action	β-action	β-action	AvBD6	AvBD6	AvBD6
	Week 8		Mini chickens	Wuding chickens	Broiler chickens	Mini chickens	Wuding chickens	Broiler chickens
			C(t)mean	C(t)mean	C(t)mean	C(t)mean	C(t)mean	C(t)mean
		1	17.615	17.1209	14.92	25.33	23.02	26.34
		2	16.48	17.1108	15.8	25.93	24.43	22.13
		3	16.99	17.171	15.34	25.1	24.24	26.73
		4	15.862	17.5553	17.0062	25.4671	28.7561	28.1299
		5	15.3715	16.3914	18.0202	26.1551	26.3361	29.3081
		6	16.59	17.1103	13.49	25.43	23.51	24.85
			β-action	β-action	β-action	AvBD6	AvBD6	AvBD6
	Week 12		Mini chickens	Wuding chickens	Broiler chickens	Mini chickens	Wuding chickens	Broiler chickens
			C(t)mean	C(t)mean	C(t)mean	C(t)mean	C(t)mean	C(t)mean
		1	16.32	14.74	17.76	24.11	24.68	25.46
		2	16.16	18.02	17.2578	24.38	24.36	25.29
		3	16.15	15.31	17.3152	25.01	24.76	25.51
		4	15.862	17.5553	17.0062	25.4671	28.7561	28.1299
		5	15.3715	16.3914	18.0202	26.1551	26.3361	29.3081
		6	16.566	15.51	17.5501	25.34	26.11	25.67
			β-action	β-action	β-action	AvBD7	AvBD7	AvBD7
	Week 4		Mini chickens	Wuding chickens	Broiler chickens	Mini chickens	Wuding chickens	Broiler chickens
			C(t)mean	C(t)mean	C(t)mean	C(t)mean	C(t)mean	C(t)mean
		1	14.45	13.7681	14.454	19.15	18.9	20.34
		2	13.82	13.4872	14.9188	19.94	18.22	20.84
		3	14.157	15.11	15.38	20.08	19.101	18.19
		4	15.862	17.5553	17.0062	25.4671	28.7561	28.1299
		5	15.3715	16.3914	18.0202	26.1551	26.3361	29.3081
		6	13.9876	13.51	14.59	20.232	18.0686	19.19
			β-action	β-action	β-action	AvBD7	AvBD7	AvBD7
	Week 8		Mini chickens	Wuding chickens	Broiler chickens	Mini chickens	Wuding chickens	Broiler chickens
			C(t)mean	C(t)mean	C(t)mean	C(t)mean	C(t)mean	C(t)mean
		1	13.561	13.9985	15.292	20.78	20.1	19.51
		2	13.458	14.4353	15.8	20.59	20.21	20.1
		3	13.1318	14.2196	15.34	20.41	19.66	19.401
		4	15.862	17.5553	17.0062	25.4671	28.7561	28.1299
		5	15.3715	16.3914	18.0202	26.1551	26.3361	29.3081
		6	14.4499	14.107	13.6589	21.9643	19.28	18.79
			β-action	β-action	β-action	AvBD7	AvBD7	AvBD7
	Week 12		Mini chickens	Wuding chickens	Broiler chickens	Mini chickens	Wuding chickens	Broiler chickens
			C(t)mean	C(t)mean	C(t)mean	C(t)mean	C(t)mean	C(t)mean
		1	14.32	14.74	19.1855	21.74	19.73	22.55
		2	14.156	18.1029	18.2729	21.28	22.477	21.97
		3	15.1261	15.307	16.6763	22.8	20.43	20.75
		4	15.862	17.5553	17.0062	25.4671	28.7561	28.1299
		5	15.3715	16.3914	18.0202	26.1551	26.3361	29.3081
		6	15.0075	15.4497	17.5555	22.15	20.97	21.76
			β-action	β-action	β-action	AvBD8	AvBD8	AvBD8
	Week 4		Mini chickens	Wuding chickens	Broiler chickens	Mini chickens	Wuding chickens	Broiler chickens
			C(t)mean	C(t)mean	C(t)mean	C(t)mean	C(t)mean	C(t)mean
		1	14.45	13.35	14.4	29.12	28.75	27.19
		2	14.433	12.45	15.9	28.22	28.62	26.49
		3	15	16.11	16.8	27.11	28.38	26.371
		4	15.862	17.5553	17.0062	25.4671	28.7561	28.1299
		5	15.3715	16.3914	18.0202	26.1551	26.3361	29.3081
		6	14.81	15.3541	14.61	27.78	27.76	26.93
			β-action	β-action	β-action	AvBD8	AvBD8	AvBD8
	Week 8		Mini chickens	Wuding chickens	Broiler chickens	Mini chickens	Wuding chickens	Broiler chickens
			C(t)mean	C(t)mean	C(t)mean	C(t)mean	C(t)mean	C(t)mean
		1	15.1941	13.7158	14.92	28.73	27.17	26.8
		2	16.8233	14.4299	17.81	29.54	27.18	27.6
		3	15.0431	14.3217	15.9151	29.99	27.57	27.1
		4	15.862	17.5553	17.0062	25.4671	28.7561	28.1299
		5	15.3715	16.3914	18.0202	26.1551	26.3361	29.3081
		6	14.1331	14.2056	13.94	28.69	26.46	27.01
			β-action	β-action	β-action	AvBD8	AvBD8	AvBD8
	Week 12		Mini chickens	Wuding chickens	Broiler chickens	Mini chickens	Wuding chickens	Broiler chickens
			C(t)mean	C(t)mean	C(t)mean	C(t)mean	C(t)mean	C(t)mean
		1	14.32	14.5764	18.18	26.32	26.537	28.7
		2	14.716	15.0342	18.3348	26.27	27.29	29.81
		3	15.2454	15.31	14.4	27.18	27.78	29.38
		4	15.862	17.5553	17.0062	25.4671	28.7561	28.1299
		5	15.3715	16.3914	18.0202	26.1551	26.3361	29.3081
		6	15.501	15.5141	16.55	27.74	27.97	28.34
			β-action	β-action	β-action	AvBD9	AvBD9	AvBD9
	Week 4		Mini chickens	Wuding chickens	Broiler chickens	Mini chickens	Wuding chickens	Broiler chickens
			C(t)mean	C(t)mean	C(t)mean	C(t)mean	C(t)mean	C(t)mean
		1	17.6745	16.71	17.2401	25.06	27.62	25.87
		2	16.85	16.45	17.84	26.14	23.29	24.1922
		3	17	15.53	17.38	25.53	25.29	25.0717
		4	15.862	17.5553	17.0062	25.4671	28.7561	28.1299
		5	15.3715	16.3914	18.0202	26.1551	26.3361	29.3081
		6	17.8909	17.517	17.27	25.92	24.62	26.88
			β-action	β-action	β-action	AvBD9	AvBD9	AvBD9
	Week 8		Mini chickens	Wuding chickens	Broiler chickens	Mini chickens	Wuding chickens	Broiler chickens
			C(t)mean	C(t)mean	C(t)mean	C(t)mean	C(t)mean	C(t)mean
		1	14.61	13.82	16.431	27.01	26.37	30.1311
		2	13.48	14.43	17.67	26.64	24.54	28.24
		3	14.33	14.2	17.6704	27.1	26.49	29.4844
		4	15.862	17.5553	17.0062	25.4671	28.7561	28.1299
		5	15.3715	16.3914	18.0202	26.1551	26.3361	29.3081
		6	14.54	14.11	16.49	28.49	23.7	25.94
			β-action	β-action	β-action	AvBD9	AvBD9	AvBD9
	Week 12		Mini chickens	Wuding chickens	Broiler chickens	Mini chickens	Wuding chickens	Broiler chickens
			C(t)mean	C(t)mean	C(t)mean	C(t)mean	C(t)mean	C(t)mean
		1	14.32	16.7489	17.99	28.79	29.1	29.6578
		2	14.16	15.4	18.4	28.8899	26.3833	29.26
		3	15.5	18.3	14.72	26.8899	29.1	25.32
		4	15.862	17.5553	17.0062	25.4671	28.7561	28.1299
		5	15.3715	16.3914	18.0202	26.1551	26.3361	29.3081
		6	15.275	17.5189	16.54	28.6889	29.14	28.32
			β-action	β-action	β-action	AvBD10	AvBD10	AvBD10
	Week 4		Mini chickens	Wuding chickens	Broiler chickens	Mini chickens	Wuding chickens	Broiler chickens
			C(t)mean	C(t)mean	C(t)mean	C(t)mean	C(t)mean	C(t)mean
		1	14.45	15.71	14.5705	26.04	27.35	25.98
		2	13.8136	15.45	14.9	26.92	27.98	25.95
		3	14.2003	15.11	15.938	26.38	27.96	26.34
		4	13.098	14.43	12.8	28.89	26.33	28.47
		5	13.302	14.862	13.34	29.53	28.17	27.89
		6	13.64	15.3212	14.59	26.81	28.98	25.16
			β-action	β-action	β-action	AvBD10	AvBD10	AvBD10
	Week 8		Mini chickens	Wuding chickens	Broiler chickens	Mini chickens	Wuding chickens	Broiler chickens
			C(t)mean	C(t)mean	C(t)mean	C(t)mean	C(t)mean	C(t)mean
		1	14.61	13.82	14.92	29.72	26.87	28.61
		2	13.098	14.43	12.8	28.89	26.33	28.47
		3	13.302	14.862	13.34	29.53	28.17	27.89
		4	14.16	15.02	18.55	28.9	25.74	30.14
		5	15.15	15.31	17.8941	29.34	26.21	29.48
		6	13.34	14.6334	13.0228	30.25	26.2	26.06
			β-action	β-action	β-action	AvBD10	AvBD10	AvBD10
	Week 12		Mini chickens	Wuding chickens	Broiler chickens	Mini chickens	Wuding chickens	Broiler chickens
			C(t)mean	C(t)mean	C(t)mean	C(t)mean	C(t)mean	C(t)mean
		1	14.32	14.74	19.18	28.31	25.95	29.61
		2	14.16	15.02	18.55	28.9	25.74	30.14
		3	15.15	15.31	17.8941	29.34	26.21	29.48
		4	13.098	14.43	12.8	28.89	26.33	28.47
		5	13.302	14.862	13.34	29.53	28.17	27.89
		6	15.3635	15.1088	17.9553	29.33	26.37	29.08
			β-action	β-action	β-action	AvBD11	AvBD11	AvBD11
	Week 4		Mini chickens	Wuding chickens	Broiler chickens	Mini chickens	Wuding chickens	Broiler chickens
			C(t)mean	C(t)mean	C(t)mean	C(t)mean	C(t)mean	C(t)mean
		1	16.85	15.21	17.746	25.93	28.01	25.37
		2	16.82	15.45	17.899	26.15	28.4	26.17
		3	16.3125	15.71	17.3689	25.13	28.94	25.22
		4	16.6194	16.6049	15.1785	27.6094	27.528	26.8684
		5	16.2296	16.175	15.1794	27.3325	27.14	26.7975
		6	16.54	15.327	17.569	25.43	28.02	26.14
			β-action	β-action	β-action	AvBD11	AvBD11	AvBD11
	Week 8		Mini chickens	Wuding chickens	Broiler chickens	Mini chickens	Wuding chickens	Broiler chickens
			C(t)mean	C(t)mean	C(t)mean	C(t)mean	C(t)mean	C(t)mean
		1	15.634	17.18	15.9289	25.11	25.17	24.82
		2	16.48	16.93	16.84	25.77	25.08	24.24
		3	16.38	16.98	16.349	25.61	25.11	24.14
		4	16.82	15.45	17.899	26.15	28.4	26.17
		5	16.3125	15.71	17.3689	25.13	28.94	25.22
		6	16.56	17.13	14.4987	25.84	25.24	24.43
			β-action	β-action	β-action	AvBD11	AvBD11	AvBD11
	Week 12		Mini chickens	Wuding chickens	Broiler chickens	Mini chickens	Wuding chickens	Broiler chickens
			C(t)mean	C(t)mean	C(t)mean	C(t)mean	C(t)mean	C(t)mean
		1	14.12	16.44	18.277	27.73	29.16	27.36
		2	14.16	17.031	18.25	27.36	28.98	27.09
		3	15.11	16.11	16.576	27.31	28.61	27.95
		4	16.82	15.45	17.899	26.15	28.4	26.17
		5	16.3125	15.71	17.3689	25.13	28.94	25.22
		6	15.115	17.21	16.7759	27.48	29.3	28.8
			β-action	β-action	β-action	AvBD12	AvBD12	AvBD12
	Week 4		Mini chickens	Wuding chickens	Broiler chickens	Mini chickens	Wuding chickens	Broiler chickens
			C(t)mean	C(t)mean	C(t)mean	C(t)mean	C(t)mean	C(t)mean
		1	15.37	13.71	14.4	24.26	32.03	31.23
		2	16.6232	13.45	14.9	25.24	29.89	31.36
		3	18.04	15.11	15.38	26.35	31.1	30.51
		4	17.5643	16.4398	16.8785	25.7674	25.5212	26.0012
		5	18.2096	17.3945	17.5414	25.8756	25.6097	26.6194
		6	17.52	13.51	14.59	26.27	31.81	31.38
			β-action	β-action	β-action	AvBD12	AvBD12	AvBD12
	Week 8		Mini chickens	Wuding chickens	Broiler chickens	Mini chickens	Wuding chickens	Broiler chickens
			C(t)mean	C(t)mean	C(t)mean	C(t)mean	C(t)mean	C(t)mean
		1	17.61	13.82	14.92	25.86	28.87	26.58
		2	16.48	14.43	15.8123	24.35	28.89	26.7
		3	17.5839	14.2	14.234	24.89	29.52	26.15
		4	16.6232	13.45	14.9	25.24	29.89	31.36
		5	18.04	15.11	15.38	26.35	31.1	30.51
		6	18.42	14.11	13.49	26.64	30.19	26.77
			β-action	β-action	β-action	AvBD12	AvBD12	AvBD12
	Week 12		Mini chickens	Wuding chickens	Broiler chickens	Mini chickens	Wuding chickens	Broiler chickens
			C(t)mean	C(t)mean	C(t)mean	C(t)mean	C(t)mean	C(t)mean
		1	14.32	13.749	16.18	29.95	29.18	28.18
		2	14.162	13.629	17.25	30.77	29.42	28.12
		3	13.158	13.4153	17.7617	30.59	29.34	28.031
		4	16.6232	13.45	14.9	25.24	29.89	31.36
		5	18.04	15.11	15.38	26.35	31.1	30.51
		6	13.4557	13.5611	16.5357	30.26	29.53	28.7091
			β-action	β-action	β-action	AvBD13	AvBD13	AvBD13
	Week 4		Mini chickens	Wuding chickens	Broiler chickens	Mini chickens	Wuding chickens	Broiler chickens
			C(t)mean	C(t)mean	C(t)mean	C(t)mean	C(t)mean	C(t)mean
		1	14.45	13.71	14.4	26.43	26.21	25.23
		2	13.82	13.45	14.9	25.35	25.83	28.81
		3	14	15.11	15.38	25.22	25.53	27.14
		4	15.5674	17.1042	14.6111	26.9852	28.6665	27.2745
		5	15.5997	17.1049	14.7215	26.851	28.6616	27.574
		6	13.64	13.51	14.59	25.29	25.73	24.67
			β-action	β-action	β-action	AvBD13	AvBD13	AvBD13
	Week 8		Mini chickens	Wuding chickens	Broiler chickens	Mini chickens	Wuding chickens	Broiler chickens
			C(t)mean	C(t)mean	C(t)mean	C(t)mean	C(t)mean	C(t)mean
		1	14.61	13.82	14.92	27.16	25.66	27.44
		2	13.48	14.43	15.8	25.93	25.95	26.61
		3	14.33	14.2	15.34	26.35	26.49	25.76
		4	13.82	13.45	14.9	25.35	25.83	28.81
		5	14	15.11	15.38	25.22	25.53	27.14
		6	14.54	14.11	13.49	26.66	25.8	25.36
			β-action	β-action	β-action	AvBD13	AvBD13	AvBD13
	Week 12		Mini chickens	Wuding chickens	Broiler chickens	Mini chickens	Wuding chickens	Broiler chickens
			C(t)mean	C(t)mean	C(t)mean	C(t)mean	C(t)mean	C(t)mean
		1	14.12	14.745	19.18	23.76	25.24	25.86
		2	14.16	18.2026	18.25	23.44	25.79	25.71
		3	14.805	15.31	14.76	24.1	25.44	25.3
		4	13.82	13.45	14.9	25.35	25.83	28.81
		5	14	15.11	15.38	25.22	25.53	27.14
		6	15.15	15.5134	16.55	24.33	26.08	27.13
			β-action	β-action	β-action	AvBD14	AvBD14	AvBD14
	Week 4		Mini chickens	Wuding chickens	Broiler chickens	Mini chickens	Wuding chickens	Broiler chickens
			C(t)mean	C(t)mean	C(t)mean	C(t)mean	C(t)mean	C(t)mean
		1	14.45	13.71	14.4	28.77	28.01	29.96
		2	13.82	13.45	14.9	27.55	27.76	29.16
		3	14	15.11	15.38	27.51	27.86	29.41
		4	15.1703	16.9498	14.7785	26.3529	27.2146	27.2017
		5	15.2096	17.3944	17.2474	26.0058	26.1232	28.5504
		6	13.64	13.51	14.59	28.31	27.62	29.56
			β-action	β-action	β-action	AvBD14	AvBD14	AvBD14
	Week 8		Mini chickens	Wuding chickens	Broiler chickens	Mini chickens	Wuding chickens	Broiler chickens
			C(t)mean	C(t)mean	C(t)mean	C(t)mean	C(t)mean	C(t)mean
		1	14.61	13.82	14.92	26.56	26.13	25.34
		2	14.48	14.43	15.929	26.14	26.94	27.94
		3	14.353	14.2	15.434	25.21	25.79	27.37
		4	13.82	13.45	14.9	27.55	27.76	29.16
		5	14	15.11	15.38	27.51	27.86	29.41
		6	14.54	14.11	15.99	25.86	26.63	26.13
			β-action	β-action	β-action	AvBD14	AvBD14	AvBD14
	Week 12		Mini chickens	Wuding chickens	Broiler chickens	Mini chickens	Wuding chickens	Broiler chickens
			C(t)mean	C(t)mean	C(t)mean	C(t)mean	C(t)mean	C(t)mean
		1	14.32	14.94	15.18	27.41	27.97	25.95
		2	14.16	15.372	15.345	27.17	27.88	26.19
		3	15.15	15.31	14.7	27.831	27.21	26.74
		4	13.82	13.45	14.9	27.55	27.76	29.16
		5	14	15.11	15.38	27.51	27.86	29.41
		6	15.5	15.51	16.8379	28.92	27.63	27.58
			β-action	β-action	β-action	CATH1	CATH1	CATH1
	Week 4		Mini chickens	Wuding chickens	Broiler chickens	Mini chickens	Wuding chickens	Broiler chickens
			C(t)mean	C(t)mean	C(t)mean	C(t)mean	C(t)mean	C(t)mean
		1	14.45	13.71	14.4	22.8	22.91	22.17
		2	13.82	13.45	14.9	22.84	22.65	22.98
		3	14	13.11	14.68	22.41	21.81	22.92
		4	15.8938	17.8514	17.7881	27.2823	29.9745	27.6895
		5	14.0193	16.7298	16.7785	24.5788	28.1981	24.7336
		6	13.6134	13.251	14.59	22.18	22.13	22.45
			β-action	β-action	β-action	CATH1	CATH1	CATH1
	Week 8		Mini chickens	Wuding chickens	Broiler chickens	Mini chickens	Wuding chickens	Broiler chickens
			C(t)mean	C(t)mean	C(t)mean	C(t)mean	C(t)mean	C(t)mean
		1	14.61	13.82	14.92	24.8	22.05	23.11
		2	13.58	14.43	15.8	23.94	22.68	22.75
		3	14.33	14.3295	15.34	24.02	21.98	22.76
		4	13.82	13.45	14.9	22.84	22.65	22.98
		5	14	13.11	14.68	22.41	21.81	22.92
		6	14.54	14.61	13.49	24.82	22.79	21.74
			β-action	β-action	β-action	CATH1	CATH1	CATH1
	Week 12		Mini chickens	Wuding chickens	Broiler chickens	Mini chickens	Wuding chickens	Broiler chickens
			C(t)mean	C(t)mean	C(t)mean	C(t)mean	C(t)mean	C(t)mean
		1	14.32	14.74	15.18	23.31	23.28	23.72
		2	14.36	15.2352	15.25	24.04	23.46	23.86
		3	14.25	15.31	14.76	24.27	24.09	22.16
		4	13.82	13.45	14.9	22.84	22.65	22.98
		5	14	13.11	14.68	22.41	21.81	22.92
		6	14.55	15.5156	16.55	24.99	24.43	24.95
			β-action	β-action	β-action	CATH2	CATH2	CATH2
	Week 4		Mini chickens	Wuding chickens	Broiler chickens	Mini chickens	Wuding chickens	Broiler chickens
			C(t)mean	C(t)mean	C(t)mean	C(t)mean	C(t)mean	C(t)mean
		1	14.45	14.71	15.4	23.35	23.61	23.37
		2	14.82	15.45	14.9	23.1	23.681	23.64
		3	14	15.11	15.38	23.71	24.01	22.92
		4	15.7034	16.7298	16.7785	23.5788	24.1981	24.9536
		5	16.2096	17.3944	17.2474	23.4649	24.2645	25.7691
		6	14.64	15.51	14.59	23.18	24.13	23.45
			β-action	β-action	β-action	CATH2	CATH2	CATH2
	Week 8		Mini chickens	Wuding chickens	Broiler chickens	Mini chickens	Wuding chickens	Broiler chickens
			C(t)mean	C(t)mean	C(t)mean	C(t)mean	C(t)mean	C(t)mean
		1	13.61	14.82	14.92	25.8	24.15	24.11
		2	13.48	14.43	15.08	24.94	24.08	24.05
		3	13.33	15.2	15.34	25.02	23.72	23.79
		4	14.82	15.45	14.9	23.1	23.681	23.64
		5	14	15.11	15.38	23.71	24.01	22.92
		6	13.54	14.11	15.49	25.82	23.79	23.74
			β-action	β-action	β-action	CATH2	CATH2	CATH2
	Week 12		Mini chickens	Wuding chickens	Broiler chickens	Mini chickens	Wuding chickens	Broiler chickens
			C(t)mean	C(t)mean	C(t)mean	C(t)mean	C(t)mean	C(t)mean
		1	14.32	14.904	17.18	24.31	23.28	25.72
		2	14.16	15.02	17.25	25.04	23.46	24.86
		3	15.15	15.31	17.76	24.39	23.09	24.521
		4	14.82	15.45	14.9	23.1	23.681	23.64
		5	14	15.11	15.38	23.71	24.01	22.92
		6	14.5	15.51	16.55	24.83	23.43	24.65
			β-action	β-action	β-action	CATH3	CATH3	CATH3
	Week 4		Mini chickens	Wuding chickens	Broiler chickens	Mini chickens	Wuding chickens	Broiler chickens
			C(t)mean	C(t)mean	C(t)mean	C(t)mean	C(t)mean	C(t)mean
		1	14.45	15.71	14.4	19.8	19.891	18.97
		2	13.82	15.45	14.9	20.1	19.82	18.8
		3	14	15.11	14.38	20.581	19.81	18.28
		4	16.7034	16.7298	16.7785	25.2788	25.1981	24.7336
		5	16.2096	16.3944	16.2474	25.1849	25.2645	23.7691
		6	13.64	13.51	14.59	20.18	18.13	18.45
			β-action	β-action	β-action	CATH3	CATH3	CATH3
	Week 8		Mini chickens	Wuding chickens	Broiler chickens	Mini chickens	Wuding chickens	Broiler chickens
			C(t)mean	C(t)mean	C(t)mean	C(t)mean	C(t)mean	C(t)mean
		1	14.61	14.82	14.92	22.8	20.35	19.91
		2	14.48	14.43	14.8	22.94	19.68	19.45
		3	14.33	14.2	14.34	22.02	19.98	18.76
		4	13.82	15.45	14.9	20.1	19.82	18.8
		5	14	15.11	14.38	20.581	19.81	18.28
		6	14.54	14.11	14.49	22.62	19.79	18.84
			β-action	β-action	β-action	CATH3	CATH3	CATH3
	Week 12		Mini chickens	Wuding chickens	Broiler chickens	Mini chickens	Wuding chickens	Broiler chickens
			C(t)mean	C(t)mean	C(t)mean	C(t)mean	C(t)mean	C(t)mean
		1	14.32	14.74	15.18	22.31	19.28	18.72
		2	14.16	14.02	15.25	21.74	19.26	19.86
		3	15.15	15.31	15.76	22.27	19.79	20.16
		4	13.82	15.45	14.9	20.1	19.82	18.8
		5	14	15.11	14.38	20.581	19.81	18.28
		6	15.5	15.51	16.55	22.99	20.13	20.65

## Sheet: PCR raw data in thymus
	Weeks		Hosekeeping Gene CT value			Target gene CT value
			β-action	β-action	β-action	AvBD1	AvBD1	AvBD1
	Week 4		Mini chickens	Wuding chickens	Broiler chickens	Mini chickens	Wuding chickens	Broiler chickens
			C(t)mean	C(t)mean	C(t)mean	C(t)mean	C(t)mean	C(t)mean
		1	14.9155	15.72	16.21	20.52	20.2	20.67
		2	15.3425	16.04	15.75	21.72	20.45	20.15
		3	15.4536	16.13	15.9764	21.14	20.77	20.71
		4	14.6438	15.449	15.37	20.25	20.67	20.47
		5	14.7434	14.9665	15.4594	20.04	20.75	20.18
		6	14.54	15.4397	15.646	20.47	20.91	20.74
			β-action	β-action	β-action	AvBD1	AvBD1	AvBD1
	Week 8		Mini chickens	Wuding chickens	Broiler chickens	Mini chickens	Wuding chickens	Broiler chickens
			C(t)mean	C(t)mean	C(t)mean	C(t)mean	C(t)mean	C(t)mean
		1	14.68	16.15	16.81	21.54	20.78	20.86
		2	15.7862	16.2956	16.069	21.36	21.73	20.49
		3	15.7767	16.8253	16.1456	21.213	21.83	20.3677
		4	15.1448	15.7838	15.94	21.58	20.47	20.19
		5	15.3425	16.04	15.75	21.72	20.45	20.15
		6	15.4536	16.13	15.9764	21.14	20.77	20.71
			β-action	β-action	β-action	AvBD1	AvBD1	AvBD1
	Week 12		Mini chickens	Wuding chickens	Broiler chickens	Mini chickens	Wuding chickens	Broiler chickens
			C(t)mean	C(t)mean	C(t)mean	C(t)mean	C(t)mean	C(t)mean
		1	15.887	15.9975	15.9799	21.38	21.01	20.02
		2	14.7434	14.9665	15.4594	20.04	20.75	20.18
		3	14.54	15.4397	15.646	20.47	20.91	20.74
		4	15.7862	16.2956	16.069	21.36	21.73	20.49
		5	15.7767	16.8253	16.1456	21.213	21.83	20.3677
		6	15.6575	16.44	16.1219	21.07	21.52	20.247
			β-action	β-action	β-action	AvBD2	AvBD2	AvBD2
	Week 4		Mini chickens	Wuding chickens	Broiler chickens	Mini chickens	Wuding chickens	Broiler chickens
			C(t)mean	C(t)mean	C(t)mean	C(t)mean	C(t)mean	C(t)mean
		1	14.892	14.72	16.217	20.39	20.88	20.343
		2	14.53	14.64	15.3423	20.1	21.04	20.1211
		3	13.99	14.95	15.06	21.584	20.13	20.28
		4	17.12	14.29	15.686	21.46	25.59	21.05
		5	14.62	14.8	14.5	21.81	25.45	22.01
		6	14.54	14.8886	14.66	20.12	20.78	20.03
			β-action	β-action	β-action	AvBD2	AvBD2	AvBD2
	Week 8		Mini chickens	Wuding chickens	Broiler chickens	Mini chickens	Wuding chickens	Broiler chickens
			C(t)mean	C(t)mean	C(t)mean	C(t)mean	C(t)mean	C(t)mean
		1	14.6844	14.15	16.5125	24.7	22.18	24.15
		2	14.11	14.6324	15.433	25.23	22.26	23.8
		3	14.2495	14.134	15.2577	23.13	22.73	23.2
		4	17.12	14.29	15.686	21.46	25.59	21.05
		5	14.62	14.8	14.5	21.81	25.45	22.01
		6	13.3756	14.415	15.8373	22.26	22.09	23.57
			β-action	β-action	β-action	AvBD2	AvBD2	AvBD2
	Week 12		Mini chickens	Wuding chickens	Broiler chickens	Mini chickens	Wuding chickens	Broiler chickens
			C(t)mean	C(t)mean	C(t)mean	C(t)mean	C(t)mean	C(t)mean
		1	15.87	16.99	14.69	25.09	24.49	22.48
		2	17.12	14.29	15.686	21.46	25.59	21.05
		3	14.62	14.8	14.5	21.81	25.45	22.01
		4	14.6844	14.15	16.5125	24.7	22.18	24.15
		5	14.11	14.6324	15.433	25.23	22.26	23.8
		6	13.57	14.44	14.51	17.67	24.13	22.22
			β-action	β-action	β-action	AvBD3	AvBD3	AvBD3
	Week 4		Mini chickens	Wuding chickens	Broiler chickens	Mini chickens	Wuding chickens	Broiler chickens
			C(t)mean	C(t)mean	C(t)mean	C(t)mean	C(t)mean	C(t)mean
		1	15.22	15.2521	16.23	20.5	20.38	20.55
		2	14.53	15.35	15.3591	19.78	20.66	19.51
		3	13.99	14.15	16.06	19.33	19.6	20.37
		4	15.82	15.99	14.69	20.95	23.49	22.24
		5	16.12	15.29	15.86	21.6	22.57	23.5
		6	14.54	15.15	15.66	20.335	20.33	19.85
			β-action	β-action	β-action	AvBD3	AvBD3	AvBD3
	Week 8		Mini chickens	Wuding chickens	Broiler chickens	Mini chickens	Wuding chickens	Broiler chickens
			C(t)mean	C(t)mean	C(t)mean	C(t)mean	C(t)mean	C(t)mean
		1	14.3	14.44	16.1586	23.29	22.17	23.75
		2	15.232	15.74	15.44	24.07	23.64	23.11
		3	14.51	15.25	14.36	23.38	22.87	21.86
		4	15.82	15.99	14.69	20.95	23.49	22.24
		5	16.12	15.29	15.86	21.6	22.57	23.5
		6	14.61	14.219	15.89	23.16	21.96	23.53
			β-action	β-action	β-action	AvBD3	AvBD3	AvBD3
	Week 12		Mini chickens	Wuding chickens	Broiler chickens	Mini chickens	Wuding chickens	Broiler chickens
			C(t)mean	C(t)mean	C(t)mean	C(t)mean	C(t)mean	C(t)mean
		1	15.82	15.99	14.69	20.95	23.49	22.24
		2	16.12	15.29	15.86	21.6	22.57	23.5
		3	15.52	14.8042	16.4974	20.727	22.21	24.31
		4	15.22	15.2521	16.23	20.5	20.38	20.55
		5	14.53	15.35	15.3591	19.78	20.66	19.51
		6	15.57	14.44	16.51	20.62	21.82	24.32
			β-action	β-action	β-action	AvBD4	AvBD4	AvBD4
	Week 4		Mini chickens	Wuding chickens	Broiler chickens	Mini chickens	Wuding chickens	Broiler chickens
			C(t)mean	C(t)mean	C(t)mean	C(t)mean	C(t)mean	C(t)mean
		1	17.98	17.72	17.21	23.683	22.81	21.348
		2	17.98	17.4	17.37	23.656	22.32	21.63
		3	17.99	17.39	17.06	23.773	22.2973	21.246
		4	14.68	17.85	17.4402	22.2135	24.996	24.74
		5	14.9989	17.1363	17.2521	22.4462	24.646	24.78
		6	17.99	17.23	17.66	23.61	22.192	21.8595
			β-action	β-action	β-action	AvBD4	AvBD4	AvBD4
	Week 8		Mini chickens	Wuding chickens	Broiler chickens	Mini chickens	Wuding chickens	Broiler chickens
			C(t)mean	C(t)mean	C(t)mean	C(t)mean	C(t)mean	C(t)mean
		1	14.68	17.16	17.1	22.1633	24.496	24.61
		2	14.68	17.85	17.4402	22.2135	24.996	24.74
		3	14.9989	17.1363	17.2521	22.4462	24.646	24.78
		4	14.9989	17.1363	17.2521	22.4462	24.646	24.78
		5	17.7932	17.4419	17.4998	23.0077	25.9799	25.03
		6	14.61	17.441	17.482	22.0981	24.65	24.9
			β-action	β-action	β-action	AvBD4	AvBD4	AvBD4
	Week 12		Mini chickens	Wuding chickens	Broiler chickens	Mini chickens	Wuding chickens	Broiler chickens
			C(t)mean	C(t)mean	C(t)mean	C(t)mean	C(t)mean	C(t)mean
		1	17.88	17.122	17.735	23.1211	25.5194	25.32
		2	17.88	17.281	17.8681	23.1271	25.6176	25.4579
		3	17.8132	17.2109	17.5371	23.0057	25.8181	25.139
		4	14.68	17.85	17.4402	22.2135	24.996	24.74
		5	14.9989	17.1363	17.2521	22.4462	24.646	24.78
		6	17.7932	17.4419	17.4998	23.0077	25.9799	25.03
			β-action	β-action	β-action	AvBD5	AvBD5	AvBD5
	Week 4		Mini chickens	Wuding chickens	Broiler chickens	Mini chickens	Wuding chickens	Broiler chickens
			C(t)mean	C(t)mean	C(t)mean	C(t)mean	C(t)mean	C(t)mean
		1	14.913	14.71	16.21	20.1147	20.4321	20.721
		2	16.53	13.39	15.37	22.704	19.2695	19.3329
		3	13.951	17.95	14.0611	19.1865	23.836	18.7
		4	15.862	17.5553	17.0062	25.4671	28.7561	28.1299
		5	15.3715	16.3914	18.0202	26.1551	26.3361	29.3081
		6	13.501	18.43	14.66	19.9999	22.86	19.6012
			β-action	β-action	β-action	AvBD5	AvBD5	AvBD5
	Week 8		Mini chickens	Wuding chickens	Broiler chickens	Mini chickens	Wuding chickens	Broiler chickens
			C(t)mean	C(t)mean	C(t)mean	C(t)mean	C(t)mean	C(t)mean
		1	14.68	17.14	16.1	24.57	26.6891	25.02
		2	17.09	18.82	15.34	25.7	27.9865	24.38
		3	14.4935	18.1312	14.2527	23.91	27.4923	22.9202
		4	15.862	17.5553	17.0062	25.4671	28.7561	28.1299
		5	15.3715	16.3914	18.0202	26.1551	26.3361	29.3081
		6	14.4132	16.4019	15.79	23.76	26.2905	23.95
			β-action	β-action	β-action	AvBD5	AvBD5	AvBD5
	Week 12		Mini chickens	Wuding chickens	Broiler chickens	Mini chickens	Wuding chickens	Broiler chickens
			C(t)mean	C(t)mean	C(t)mean	C(t)mean	C(t)mean	C(t)mean
		1	15.87	16.99	14.79	19.1	24.72	24.03
		2	17.12	14.312	15.86	23.08	21.51	24.8204
		3	14.62	15.8	14.6302	20.23	23.62	23.2925
		4	15.862	17.5553	17.0062	25.4671	28.7561	28.1299
		5	15.3715	16.3914	18.0202	26.1551	26.3361	29.3081
		6	13.57	15.4431	15.51	18.54	22.9202	24.434
			β-action	β-action	β-action	AvBD6	AvBD6	AvBD6
	Week 4		Mini chickens	Wuding chickens	Broiler chickens	Mini chickens	Wuding chickens	Broiler chickens
			C(t)mean	C(t)mean	C(t)mean	C(t)mean	C(t)mean	C(t)mean
		1	16.92	14.72	16.51	25.8	27.25	27.65
		2	16.5227	15.1351	16.87	25.24	27.13	28.33
		3	16	14.25	17.0412	25.27	26.53	28.07
		4	15.862	17.5553	17.0062	25.4671	28.7561	28.1299
		5	15.3715	16.3914	18.0202	26.1551	26.3361	29.3081
		6	16.54	15.29	16.66	25.24	27.68	27.95
			β-action	β-action	β-action	AvBD6	AvBD6	AvBD6
	Week 8		Mini chickens	Wuding chickens	Broiler chickens	Mini chickens	Wuding chickens	Broiler chickens
			C(t)mean	C(t)mean	C(t)mean	C(t)mean	C(t)mean	C(t)mean
		1	14.68	15.87	16.15	27.07	26.98	26.98
		2	14.8877	15.444	15.84	27.35	26.59	26.59
		3	15.31	15.39	15.3626	27.54	26.18	25.98
		4	15.862	17.5553	17.0062	25.4671	28.7561	28.1299
		5	15.3715	16.3914	18.0202	26.1551	26.3361	29.3081
		6	14.861	15.43	15.43	27.39	26.48	26.48
			β-action	β-action	β-action	AvBD6	AvBD6	AvBD6
	Week 12		Mini chickens	Wuding chickens	Broiler chickens	Mini chickens	Wuding chickens	Broiler chickens
			C(t)mean	C(t)mean	C(t)mean	C(t)mean	C(t)mean	C(t)mean
		1	16.87	15.99	16.39	26.2	27.25	27.22
		2	17.14	15.29	16.448	26.49	26.79	27.02
		3	15.6628	15.765	16.5028	25.08	27.29	27.4
		4	15.862	17.5553	17.0062	25.4671	28.7561	28.1299
		5	15.3715	16.3914	18.0202	26.1551	26.3361	29.3081
		6	16.57	15.74	16.51	25.85	27.04	27.33
			β-action	β-action	β-action	AvBD7	AvBD7	AvBD7
	Week 4		Mini chickens	Wuding chickens	Broiler chickens	Mini chickens	Wuding chickens	Broiler chickens
			C(t)mean	C(t)mean	C(t)mean	C(t)mean	C(t)mean	C(t)mean
		1	14.92	14.72	16.21	20.36	20.8	19.49
		2	14.53	15.4	15.37	19.49	20.15	21.36
		3	14.899	14.5118	15.0845	20.59	20.02	20.97
		4	15.862	17.5553	17.0062	25.4671	28.7561	28.1299
		5	15.3715	16.3914	18.0202	26.1551	26.3361	29.3081
		6	14.6218	14.1729	14.66	20.29	20.22	21.27
			β-action	β-action	β-action	AvBD7	AvBD7	AvBD7
	Week 8		Mini chickens	Wuding chickens	Broiler chickens	Mini chickens	Wuding chickens	Broiler chickens
			C(t)mean	C(t)mean	C(t)mean	C(t)mean	C(t)mean	C(t)mean
		1	14.68	14.15	16.1	26.82	23.95	25.45
		2	17.09	14.84	15.44	26.21	22.41	26.8
		3	14.51	15.14	14.25	23.12	22.31	26.99
		4	15.862	17.5553	17.0062	25.4671	28.7561	28.1299
		5	15.3715	16.3914	18.0202	26.1551	26.3361	29.3081
		6	14.61	16.43	15.89	22.64	22.82	27.66
			β-action	β-action	β-action	AvBD7	AvBD7	AvBD7
	Week 12		Mini chickens	Wuding chickens	Broiler chickens	Mini chickens	Wuding chickens	Broiler chickens
			C(t)mean	C(t)mean	C(t)mean	C(t)mean	C(t)mean	C(t)mean
		1	15.87	15.5672	14.69	26.21	24.04	21.98
		2	17.1285	14.29	15.4625	22.42	23.11	22.85
		3	14.9982	14.8	14.5104	22.92	22.83	22.04
		4	15.862	17.5553	17.0062	25.4671	28.7561	28.1299
		5	15.3715	16.3914	18.0202	26.1551	26.3361	29.3081
		6	14.667	14.24	14.51	19.17	24.41	22.1
			β-action	β-action	β-action	AvBD8	AvBD8	AvBD8
	Week 4		Mini chickens	Wuding chickens	Broiler chickens	Mini chickens	Wuding chickens	Broiler chickens
			C(t)mean	C(t)mean	C(t)mean	C(t)mean	C(t)mean	C(t)mean
		1	15.3792	14.72	16.2136	27.42	28.11	26.26
		2	15.53	15.5423	15.3278	27.28	27.97	26.6
		3	14.182	14.9408	15.0698	27.07	27.25	26.98
		4	15.862	17.5553	17.0062	25.4671	28.7561	28.1299
		5	15.3715	16.3914	18.0202	26.1551	26.3361	29.3081
		6	15.5401	15.29	15.3269	26.92	28.04	26.45
			β-action	β-action	β-action	AvBD8	AvBD8	AvBD8
	Week 8		Mini chickens	Wuding chickens	Broiler chickens	Mini chickens	Wuding chickens	Broiler chickens
			C(t)mean	C(t)mean	C(t)mean	C(t)mean	C(t)mean	C(t)mean
		1	14.68	14.1545	16.112	28.44	27.64	26.48
		2	14.439	14.7484	15.4412	28.59	27.43	26.12
		3	14.7419	15.1445	14.2596	26.75	27.59	26.69
		4	15.862	17.5553	17.0062	25.4671	28.7561	28.1299
		5	15.3715	16.3914	18.0202	26.1551	26.3361	29.3081
		6	14.6148	16.4319	15.89	27.44	28.23	27.03
			β-action	β-action	β-action	AvBD8	AvBD8	AvBD8
	Week 12		Mini chickens	Wuding chickens	Broiler chickens	Mini chickens	Wuding chickens	Broiler chickens
			C(t)mean	C(t)mean	C(t)mean	C(t)mean	C(t)mean	C(t)mean
		1	15.87	16.8979	14.6993	28.75	28	28.72
		2	16.712	14.289	15.6286	26.5349	27.48	28.51
		3	14.6279	14.7624	14.5015	26.49	27.09	27.15
		4	15.862	17.5553	17.0062	25.4671	28.7561	28.1299
		5	15.3715	16.3914	18.0202	26.1551	26.3361	29.3081
		6	14.5598	14.2314	14.545	27.1461	29.53	28.38
			β-action	β-action	β-action	AvBD9	AvBD9	AvBD9
	Week 4		Mini chickens	Wuding chickens	Broiler chickens	Mini chickens	Wuding chickens	Broiler chickens
			C(t)mean	C(t)mean	C(t)mean	C(t)mean	C(t)mean	C(t)mean
		1	14.9289	14.72	14.2156	29.1	27.37	26.36
		2	14.9539	15.4	15.376	27.74	27.23	26.24
		3	14.999	14.935	15.0632	28.07	26.48	25.96
		4	15.862	17.5553	17.0062	25.4671	28.7561	28.1299
		5	15.3715	16.3914	18.0202	26.1551	26.3361	29.3081
		6	14.5755	15.29	14.66	28.27	27.22	25.82
			β-action	β-action	β-action	AvBD9	AvBD9	AvBD9
	Week 8		Mini chickens	Wuding chickens	Broiler chickens	Mini chickens	Wuding chickens	Broiler chickens
			C(t)mean	C(t)mean	C(t)mean	C(t)mean	C(t)mean	C(t)mean
		1	14.56	14.16	16.2662	26.8	27.45	27.78
		2	15.09	14.319	15.4494	27.452	27.8589	28.97
		3	14.4505	15.14	15.253	26.33	26.37	25.24
		4	15.862	17.5553	17.0062	25.4671	28.7561	28.1299
		5	15.3715	16.3914	18.0202	26.1551	26.3361	29.3081
		6	14.61	15.43	15.89	26.25	26.69	26.87
			β-action	β-action	β-action	AvBD9	AvBD9	AvBD9
	Week 12		Mini chickens	Wuding chickens	Broiler chickens	Mini chickens	Wuding chickens	Broiler chickens
			C(t)mean	C(t)mean	C(t)mean	C(t)mean	C(t)mean	C(t)mean
		1	14.7	16.99	14.69	26.15	28.95	28.11
		2	15.12	14.29	15.86	26.35	27.48	25.82
		3	14.62	14.8	14.5	27.55	25.76	29.93
		4	15.862	17.5553	17.0062	25.4671	28.7561	28.1299
		5	15.3715	16.3914	18.0202	26.1551	26.3361	29.3081
		6	14.57	14.44	14.51	26.92	27.53	27.1
			β-action	β-action	β-action	AvBD10	AvBD10	AvBD10
	Week 4		Mini chickens	Wuding chickens	Broiler chickens	Mini chickens	Wuding chickens	Broiler chickens
			C(t)mean	C(t)mean	C(t)mean	C(t)mean	C(t)mean	C(t)mean
		1	15.92	14.72	16.21	23.62	25.92	23.69
		2	15.53	15.4067	15.37	22.79	26.88	23.21
		3	14.9091	15.0396	16.0657	23.59	27.34	23.5
		4	17.3336	16.29	15.86	25.58	24.02	23.27
		5	15.882	16.678	15.785	24.11	24.82	23.02
		6	15.54	14.2969	15.5669	23.88	26.55	23.25
			β-action	β-action	β-action	AvBD10	AvBD10	AvBD10
	Week 8		Mini chickens	Wuding chickens	Broiler chickens	Mini chickens	Wuding chickens	Broiler chickens
			C(t)mean	C(t)mean	C(t)mean	C(t)mean	C(t)mean	C(t)mean
		1	14.6969	14.1525	16.1234	23.86	24.23	24.03
		2	15.095	14.8406	15.44	24.72	25.07	22.26
		3	14.5319	14.1446	14.285	22.84	24.62	21.14
		4	17.3336	16.29	15.86	25.58	24.02	23.27
		5	15.882	16.678	15.785	24.11	24.82	23.02
		6	14.6167	14.4378	15.49	22.8	24.96	23.65
			β-action	β-action	β-action	AvBD10	AvBD10	AvBD10
	Week 12		Mini chickens	Wuding chickens	Broiler chickens	Mini chickens	Wuding chickens	Broiler chickens
			C(t)mean	C(t)mean	C(t)mean	C(t)mean	C(t)mean	C(t)mean
		1	15.887	16.239	14.69	24.16	24.51	23.83
		2	17.3336	16.29	15.86	25.58	24.02	23.27
		3	15.882	16.678	15.785	24.11	24.82	23.02
		4	15.53	15.4067	15.37	22.79	26.88	23.21
		5	14.9091	15.0396	16.0657	23.59	27.34	23.5
		6	16.5753	16.4816	14.5605	24.43	24.14	23.7
			β-action	β-action	β-action	AvBD11	AvBD11	AvBD11
	Week 4		Mini chickens	Wuding chickens	Broiler chickens	Mini chickens	Wuding chickens	Broiler chickens
			C(t)mean	C(t)mean	C(t)mean	C(t)mean	C(t)mean	C(t)mean
		1	14.9517	14.7299	16.21	27.61	28.2	26.26
		2	14.5789	15.4	15.37	27.87	27.851	26.71
		3	13.999	14.8958	15.0654	27.14	28.216	26.31
		4	16.82	15.45	17.899	26.15	28.4	26.17
		5	16.3125	15.71	17.3689	25.13	28.94	25.22
		6	14.5699	15.2989	14.66	28.31	27.85	27.1
			β-action	β-action	β-action	AvBD11	AvBD11	AvBD11
	Week 8		Mini chickens	Wuding chickens	Broiler chickens	Mini chickens	Wuding chickens	Broiler chickens
			C(t)mean	C(t)mean	C(t)mean	C(t)mean	C(t)mean	C(t)mean
		1	14.688	14.739	16.1	26.64	27.47	28.58
		2	15.21	14.849	15.44	27.34	28.46	27.754
		3	14.5198	15.148	14.25	27.176	27.31	25.4314
		4	14.5789	15.4	15.37	27.87	27.851	26.71
		5	13.999	14.8958	15.0654	27.14	28.216	26.31
		6	14.6198	15.436	15.882	26.62	27.9	25.967
			β-action	β-action	β-action	AvBD11	AvBD11	AvBD11
	Week 12		Mini chickens	Wuding chickens	Broiler chickens	Mini chickens	Wuding chickens	Broiler chickens
			C(t)mean	C(t)mean	C(t)mean	C(t)mean	C(t)mean	C(t)mean
		1	15.8559	16.99	14.697	26.68	27.196	26.48
		2	17.428	14.296	15.8698	29.27	27.5293	26.33
		3	14.628	14.8215	14.5342	26.57	27.14	27.58
		4	14.5789	15.4	15.37	27.87	27.851	26.71
		5	13.999	14.8958	15.0654	27.14	28.216	26.31
		6	15.577	14.446	14.841	27.26	27.171	26.93
			β-action	β-action	β-action	AvBD12	AvBD12	AvBD12
	Week 4		Mini chickens	Wuding chickens	Broiler chickens	Mini chickens	Wuding chickens	Broiler chickens
			C(t)mean	C(t)mean	C(t)mean	C(t)mean	C(t)mean	C(t)mean
		1	13.627	12.72	16.21	29.82	29.34	27.05
		2	13.5375	13.3754	15.37	29.18	29.35	26.5
		3	12.99	12.95	15.06	29.34	29.29	26.41
		4	16.6232	13.45	14.9	25.24	29.89	31.36
		5	18.04	15.11	15.38	26.35	31.1	30.51
		6	12.54	13.29	14.326	29.96	29.62	26.28
			β-action	β-action	β-action	AvBD12	AvBD12	AvBD12
	Week 8		Mini chickens	Wuding chickens	Broiler chickens	Mini chickens	Wuding chickens	Broiler chickens
			C(t)mean	C(t)mean	C(t)mean	C(t)mean	C(t)mean	C(t)mean
		1	14.6463	14.856	16.15	26.58	29.4	28.73
		2	14.09	15.4375	15.447	26.031	28.05	27.45
		3	14.51	15.94	14.257	26.21	29.33	26.09
		4	13.5375	13.3754	15.37	29.18	29.35	26.5
		5	12.99	12.95	15.06	29.34	29.29	26.41
		6	14.61	15.437	15.596	25.98	27.07	25.04
			β-action	β-action	β-action	AvBD12	AvBD12	AvBD12
	Week 12		Mini chickens	Wuding chickens	Broiler chickens	Mini chickens	Wuding chickens	Broiler chickens
			C(t)mean	C(t)mean	C(t)mean	C(t)mean	C(t)mean	C(t)mean
		1	15.277	14.2963	15.6955	29.85	26.6	27.14
		2	16.9701	14.295	15.775	29.26	27.57	25.48
		3	14.929	14.8136	14.96	29.25	25.55	28.77
		4	13.5375	13.3754	15.37	29.18	29.35	26.5
		5	12.99	12.95	15.06	29.34	29.29	26.41
		6	13.997	14.4344	14.517	29.41	28.76	29.69
			β-action	β-action	β-action	AvBD13	AvBD13	AvBD13
	Week 4		Mini chickens	Wuding chickens	Broiler chickens	Mini chickens	Wuding chickens	Broiler chickens
			C(t)mean	C(t)mean	C(t)mean	C(t)mean	C(t)mean	C(t)mean
		1	14.927	14.712	15.279	27.06	26.17	26.63
		2	14.536	15.4	15.378	27	27.1	27.14
		3	15.1996	14.935	15.067	26.95	26.99	26.95
		4	13.82	13.45	14.9	25.35	25.83	28.81
		5	14	15.11	15.38	25.22	25.53	27.14
		6	14.548	15.29	16.669	28.74	27.09	26.43
			β-action	β-action	β-action	AvBD13	AvBD13	AvBD13
	Week 8		Mini chickens	Wuding chickens	Broiler chickens	Mini chickens	Wuding chickens	Broiler chickens
			C(t)mean	C(t)mean	C(t)mean	C(t)mean	C(t)mean	C(t)mean
		1	14.68	15.158	16.1	22.95	23.03	23.09
		2	14.09	15.749	15.44	22.56	23.23	23.18
		3	14.51	15.14	14.25	22.36	23.72	22.55
		4	14.536	15.4	15.378	27	27.1	27.14
		5	15.1996	14.935	15.067	26.95	26.99	26.95
		6	14.61	15.43	15.29	23.26	23.39	23.88
			β-action	β-action	β-action	AvBD13	AvBD13	AvBD13
	Week 12		Mini chickens	Wuding chickens	Broiler chickens	Mini chickens	Wuding chickens	Broiler chickens
			C(t)mean	C(t)mean	C(t)mean	C(t)mean	C(t)mean	C(t)mean
		1	14.87	16.99	14.698	22.49	25.78	26.21
		2	14.12	15.29	15.667	22.8479	23.53	26.23
		3	14.42	14.98	14.959	22.39	23.25	26.04
		4	14.536	15.4	15.378	27	27.1	27.14
		5	15.1996	14.935	15.067	26.95	26.99	26.95
		6	14.57	14.94	14.5239	24.88	23.55	25.8
			β-action	β-action	β-action	AvBD14	AvBD14	AvBD14
	Week 4		Mini chickens	Wuding chickens	Broiler chickens	Mini chickens	Wuding chickens	Broiler chickens
			C(t)mean	C(t)mean	C(t)mean	C(t)mean	C(t)mean	C(t)mean
		1	14.829	14.72	16.24	27.48	27.76	26.27
		2	14.539	15.4	15.37	26.01	27.88	26.31
		3	13.999	14.95	15.06	26.53	26.31	26.08
		4	13.82	13.45	14.9	27.55	27.76	29.16
		5	14	15.11	15.38	27.51	27.86	29.41
		6	14.549	15.29	14.66	26.99	26.33	27.29
			β-action	β-action	β-action	AvBD14	AvBD14	AvBD14
	Week 8		Mini chickens	Wuding chickens	Broiler chickens	Mini chickens	Wuding chickens	Broiler chickens
			C(t)mean	C(t)mean	C(t)mean	C(t)mean	C(t)mean	C(t)mean
		1	14.68	15.15	16.1	25.54	25.63	27.33
		2	15.62	14.48	15.44	26.27	25.23	26.6
		3	14.79	15.223	14.315	25.89	26.74	25.26
		4	14.539	15.4	15.37	26.01	27.88	26.31
		5	13.999	14.95	15.06	26.53	26.31	26.08
		6	14.68	16.43	15.89	26.04	26.56	26.087
			β-action	β-action	β-action	AvBD14	AvBD14	AvBD14
	Week 12		Mini chickens	Wuding chickens	Broiler chickens	Mini chickens	Wuding chickens	Broiler chickens
			C(t)mean	C(t)mean	C(t)mean	C(t)mean	C(t)mean	C(t)mean
		1	15.87	14.999	14.69	25.56	22.55	26.37
		2	17.12	14.899	15.86	27.73	23.2	26.71
		3	14.62	14.897	14.638	25.52	23.38	26.45
		4	14.539	15.4	15.37	26.01	27.88	26.31
		5	13.999	14.95	15.06	26.53	26.31	26.08
		6	15.337	14.448	14.51	24.89	23.31	25.47
			β-action	β-action	β-action	CATH1	CATH1	CATH1
	Week 4		Mini chickens	Wuding chickens	Broiler chickens	Mini chickens	Wuding chickens	Broiler chickens
			C(t)mean	C(t)mean	C(t)mean	C(t)mean	C(t)mean	C(t)mean
		1	14.92	14.72	16.21	23.5	23.38	24.05
		2	14.53	15.4	15.37	23.28	24.66	23.48
		3	13.99	14.95	15.066	22.63	23.6	22.67
		4	13.82	13.45	14.9	22.84	22.65	22.98
		5	14	13.11	14.68	22.41	21.81	22.92
		6	14.54	15.29	14.66	23.97	22.73	22.65
			β-action	β-action	β-action	CATH1	CATH1	CATH1
	Week 8		Mini chickens	Wuding chickens	Broiler chickens	Mini chickens	Wuding chickens	Broiler chickens
			C(t)mean	C(t)mean	C(t)mean	C(t)mean	C(t)mean	C(t)mean
		1	14.68	14.15	16.4871	23.09	23.67	24.75
		2	14.09	14.84	15.44	24.07	23.35	23.81
		3	14.51	15.74	14.25	22.98	23.98	22.86
		4	14.53	15.4	15.37	23.28	24.66	23.48
		5	13.99	14.95	15.066	22.63	23.6	22.67
		6	14.61	16.43	15.89	22.96	24.69	24.23
			β-action	β-action	β-action	CATH1	CATH1	CATH1
	Week 12		Mini chickens	Wuding chickens	Broiler chickens	Mini chickens	Wuding chickens	Broiler chickens
			C(t)mean	C(t)mean	C(t)mean	C(t)mean	C(t)mean	C(t)mean
		1	15.87	14.99	14.69	24.65	24.19	23.24
		2	15.32	14.74	14.86	23.6	24.27	23.96
		3	14.62	14.85	14.85	23.33	24.2	23.95
		4	14.53	15.4	15.37	23.28	24.66	23.48
		5	13.99	14.95	15.066	22.63	23.6	22.67
		6	14.57	14.44	14.51	22.42	23.82	23.62
			β-action	β-action	β-action	CATH2	CATH2	CATH2
	Week 4		Mini chickens	Wuding chickens	Broiler chickens	Mini chickens	Wuding chickens	Broiler chickens
			C(t)mean	C(t)mean	C(t)mean	C(t)mean	C(t)mean	C(t)mean
		1	14.42	14.72	15.21	23.5	23.38	23.05
		2	14.53	14.4	15.37	23.35	22.66	23.11
		3	14.09	14.95	15.06	23.43	22.6	23.43
		4	14.82	15.45	14.9	23.1	23.681	23.64
		5	14	15.11	15.38	23.71	24.01	22.92
		6	14.54	14.01	14.66	22.97	22.55	21.55
			β-action	β-action	β-action	CATH2	CATH2	CATH2
	Week 8		Mini chickens	Wuding chickens	Broiler chickens	Mini chickens	Wuding chickens	Broiler chickens
			C(t)mean	C(t)mean	C(t)mean	C(t)mean	C(t)mean	C(t)mean
		1	14.68	14.15	14.1	23.17	23.67	22.95
		2	14.09	14.84	15.44	23.98	23.35	22.81
		3	14.51	15.14	14.25	23.48	23.565	22.86
		4	14.53	14.4	15.37	23.35	22.66	23.11
		5	14.09	14.95	15.06	23.43	22.6	23.43
		6	14.61	14.43	14.89	23.96	23.69	23.23
			β-action	β-action	β-action	CATH2	CATH2	CATH2
	Week 12		Mini chickens	Wuding chickens	Broiler chickens	Mini chickens	Wuding chickens	Broiler chickens
			C(t)mean	C(t)mean	C(t)mean	C(t)mean	C(t)mean	C(t)mean
		1	15.87	14.99	14.69	22.71	25.39	24.24
		2	15.12	14.29	14.86	23.6	25.27	24.27
		3	14.62	14.8	14.5	23.33	25.2	24.5
		4	14.53	14.4	15.37	23.35	22.66	23.11
		5	14.09	14.95	15.06	23.43	22.6	23.43
		6	15.57	14.44	14.51	24.42	25.82	24.62
			β-action	β-action	β-action	CATH3	CATH3	CATH3
	Week 4		Mini chickens	Wuding chickens	Broiler chickens	Mini chickens	Wuding chickens	Broiler chickens
			C(t)mean	C(t)mean	C(t)mean	C(t)mean	C(t)mean	C(t)mean
		1	14.92	14.72	16.21	20.5	20.38	22.05
		2	14.53	15.4	15.37	20.28	21.36	21.11
		3	13.99	14.95	15.06	20.33	20.6	21.17
		4	13.82	15.45	14.9	20.1	19.82	18.8
		5	14	15.11	14.38	20.581	19.81	18.28
		6	14.54	15.29	14.66	20.57	21.33	20.15
			β-action	β-action	β-action	CATH3	CATH3	CATH3
	Week 8		Mini chickens	Wuding chickens	Broiler chickens	Mini chickens	Wuding chickens	Broiler chickens
			C(t)mean	C(t)mean	C(t)mean	C(t)mean	C(t)mean	C(t)mean
		1	14.68	14.15	14.1	25.09	23.67	22.75
		2	15.09	14.84	15.44	24.54	23.35	23.81
		3	14.51	15.14	14.25	24.48	24.38	22.86
		4	14.53	15.4	15.37	20.28	21.36	21.11
		5	13.99	14.95	15.06	20.33	20.6	21.17
		6	14.61	15.43	15.89	24.96	24.65	24.53
			β-action	β-action	β-action	CATH3	CATH3	CATH3
	Week 12		Mini chickens	Wuding chickens	Broiler chickens	Mini chickens	Wuding chickens	Broiler chickens
			C(t)mean	C(t)mean	C(t)mean	C(t)mean	C(t)mean	C(t)mean
		1	15.87	14.99	14.69	20.45	25.19	23.24
		2	15.12	14.29	14.86	19.6	25.27	23.181
		3	14.62	14.8	14.5	19.33	25.2	23.5
		4	14.53	15.4	15.37	20.28	21.36	21.11
		5	13.99	14.95	15.06	20.33	20.6	21.17
		6	15.57	14.44	14.51	19.42	24.42	23.62

## Sheet:  PCR raw data in bursa
	Weeks		Hosekeeping Gene CT value			Target gene CT value
			β-action	β-action	β-action	AvBD1	AvBD1	AvBD1
	Week 4		Mini chickens	Wuding chickens	Broiler chickens	Mini chickens	Wuding chickens	Broiler chickens
			C(t)mean	C(t)mean	C(t)mean	C(t)mean	C(t)mean	C(t)mean
		1	15.55	14.343	14.9354	22.4	22.07	19.86
		2	14.1257	13.351	14.0068	20.01	20.86	18.83
		3	13.5451	14.3466	14.1646	20.22	20.47	18.78
		4	15.52	14.0964	15.1608	22.11	22.12	18.99
		5	14.5823	14.5474	15.3	22.94	22.87	19.5
		6	15.29	13.6754	15.458	24.29	21.38	19.26
			β-action	β-action	β-action	AvBD1	AvBD1	AvBD1
	Week 8		Mini chickens	Wuding chickens	Broiler chickens	Mini chickens	Wuding chickens	Broiler chickens
			C(t)mean	C(t)mean	C(t)mean	C(t)mean	C(t)mean	C(t)mean
		1	14.7637	14.17	14.31	19.61	20.97	18.48
		2	14.35	14	16.859	20.64	20.22	21.35
		3	13.0701	15.3612	17.108	19.04	21.84	21.18
		4	14.3679	13.3436	15.024	19.48	20.12	18.73
		5	14.1257	13.351	14.0068	20.01	20.86	18.83
		6	13.5451	14.3466	14.1646	20.22	20.47	18.78
			β-action	β-action	β-action	AvBD1	AvBD1	AvBD1
	Week 12		Mini chickens	Wuding chickens	Broiler chickens	Mini chickens	Wuding chickens	Broiler chickens
			C(t)mean	C(t)mean	C(t)mean	C(t)mean	C(t)mean	C(t)mean
		1	13.06	14.131	17.07	19.47	20.27	21.83
		2	14.1257	13.351	14.0068	20.01	20.86	18.83
		3	13.5451	14.3466	14.1646	20.22	20.47	18.78
		4	13.69	13.1536	16.9912	19.7	19.53	21.62
		5	14.35	14	16.859	20.64	20.22	21.35
		6	13.0701	15.3612	17.108	19.04	21.84	21.18
			β-action	β-action	β-action	AvBD2	AvBD2	AvBD2
	Week 4		Mini chickens	Wuding chickens	Broiler chickens	Mini chickens	Wuding chickens	Broiler chickens
			C(t)mean	C(t)mean	C(t)mean	C(t)mean	C(t)mean	C(t)mean
		1	15.6545	14.34	15.9343	22.94	21.41	20.1
		2	15.7231	14.1292	16.1329	22.19	22.65	20.33
		3	15.66	14.8736	15.3	21.48	22.17	20.49
		4	13.66	13.6311	14.999	19.379	23.04	19.74
		5	14.49	14.26	14.0994	19.44	23.46	19.56
		6	15.5923	14.2389	16.238	24.93	22.9	20.06
			β-action	β-action	β-action	AvBD2	AvBD2	AvBD2
	Week 8		Mini chickens	Wuding chickens	Broiler chickens	Mini chickens	Wuding chickens	Broiler chickens
			C(t)mean	C(t)mean	C(t)mean	C(t)mean	C(t)mean	C(t)mean
		1	14.7694	13.6173	14.4123	19.15	25.46	19.05
		2	14.3654	13.6542	14.1245	19.05	24.69	18.75
		3	14.122	13.5138	14.084	19.43	24.77	17.96
		4	13.66	13.6311	14.999	19.379	23.04	19.74
		5	14.49	14.26	14.0994	19.44	23.46	19.56
		6	13.235	13.6643	14.21	19.7	25.25	18.59
			β-action	β-action	β-action	AvBD2	AvBD2	AvBD2
	Week 12		Mini chickens	Wuding chickens	Broiler chickens	Mini chickens	Wuding chickens	Broiler chickens
			C(t)mean	C(t)mean	C(t)mean	C(t)mean	C(t)mean	C(t)mean
		1	13.405	14.16	14.2981	19.17	22	18.57
		2	13.66	13.6311	14.999	19.379	23.04	19.74
		3	14.49	14.26	14.0994	19.44	23.46	19.56
		4	15.6545	14.34	15.9343	22.94	21.41	20.1
		5	15.7231	14.1292	16.1329	22.19	22.65	20.33
		6	13.059	14.62	15.09	19.74	23.17	19.36
			β-action	β-action	β-action	AvBD3	AvBD3	AvBD3
	Week 4		Mini chickens	Wuding chickens	Broiler chickens	Mini chickens	Wuding chickens	Broiler chickens
			C(t)mean	C(t)mean	C(t)mean	C(t)mean	C(t)mean	C(t)mean
		1	16.25	15.29	14.7951	22.31	21.84	19.3
		2	15.3605	15.13	15.16	21.63	22.24	19.91
		3	14.96	14.81	15.13	21.5	21.83	20.24
		4	15.62	15.7696	15.0764	22.46	24.89	22.54
		5	15.69	15.282	15.9959	22.5	24.85	24.64
		6	15.25	14.67	15.08	21.39	21.22	19.25
			β-action	β-action	β-action	AvBD3	AvBD3	AvBD3
	Week 8		Mini chickens	Wuding chickens	Broiler chickens	Mini chickens	Wuding chickens	Broiler chickens
			C(t)mean	C(t)mean	C(t)mean	C(t)mean	C(t)mean	C(t)mean
		1	15.26	14.17	14.1419	20.64	25.92	19.56
		2	15.47	14.65	13.2554	21.09	26.53	18.18
		3	14.8118	13.8255	14.108	20.35	25.68	18.59
		4	15.62	15.7696	15.0764	22.46	24.89	22.54
		5	15.69	15.282	15.9959	22.5	24.85	24.64
		6	16.43	13.59	14.201	21.67	25.69	18.99
			β-action	β-action	β-action	AvBD3	AvBD3	AvBD3
	Week 12		Mini chickens	Wuding chickens	Broiler chickens	Mini chickens	Wuding chickens	Broiler chickens
			C(t)mean	C(t)mean	C(t)mean	C(t)mean	C(t)mean	C(t)mean
		1	15.62	15.7696	15.0764	22.46	24.89	22.54
		2	15.69	15.282	15.9959	22.5	24.85	24.64
		3	14.5717	16.3228	14.1953	21.53	25.39	23.14
		4	16.25	15.29	14.7951	22.31	21.84	19.3
		5	15.3605	15.13	15.16	21.63	22.24	19.91
		6	14.77	16.22	16.1349	21.82	25.34	23.32
			β-action	β-action	β-action	AvBD4	AvBD4	AvBD4
	Week 4		Mini chickens	Wuding chickens	Broiler chickens	Mini chickens	Wuding chickens	Broiler chickens
			C(t)mean	C(t)mean	C(t)mean	C(t)mean	C(t)mean	C(t)mean
		1	17.012	16.85	17.892	23.6639	24.06	22.24
		2	16.99	16.84	17.9822	23.4524	24.13	22.23
		3	16.826	16.828	17.8454	23.8779	24.12	22.23
		4	16.119	17.138	17.06	23.4	26.86	21.642
		5	16.4619	17.0954	17.5631	23.67	26.86	22.125
		6	16.964	16.859	17.949	23.4434	24.1	22.34
			β-action	β-action	β-action	AvBD4	AvBD4	AvBD4
	Week 8		Mini chickens	Wuding chickens	Broiler chickens	Mini chickens	Wuding chickens	Broiler chickens
			C(t)mean	C(t)mean	C(t)mean	C(t)mean	C(t)mean	C(t)mean
		1	17.7679	16.0209	17.44	23.209	27.12	21.56
		2	17.771	16.658	17.246	23.232	27.89	21.35
		3	17.6828	16.6646	17.2299	23.233	27.89	21.36
		4	16.99	16.84	17.9822	23.4524	24.13	22.23
		5	16.826	16.828	17.8454	23.8779	24.12	22.23
		6	17.7749	16.6848	17.3298	23.226	27.87	21.45
			β-action	β-action	β-action	AvBD4	AvBD4	AvBD4
	Week 12		Mini chickens	Wuding chickens	Broiler chickens	Mini chickens	Wuding chickens	Broiler chickens
			C(t)mean	C(t)mean	C(t)mean	C(t)mean	C(t)mean	C(t)mean
		1	16.119	17.138	17.06	23.4	26.86	21.642
		2	16.4619	17.0954	17.5631	23.67	26.86	22.125
		3	16.508	17.334	17.1091	23.6	26.92	21.684
		4	16.99	16.84	17.9822	23.4524	24.13	22.23
		5	16.826	16.828	17.8454	23.8779	24.12	22.23
		6	16.5681	17.389	17.226	23.88	26.99	21.818
			β-action	β-action	β-action	AvBD5	AvBD5	AvBD5
	Week 4		Mini chickens	Wuding chickens	Broiler chickens	Mini chickens	Wuding chickens	Broiler chickens
			C(t)mean	C(t)mean	C(t)mean	C(t)mean	C(t)mean	C(t)mean
		1	17.55	16.321	17.94	23.85	22.18	22.86
		2	15.52	16.253	17.16	22.36	21.86	22.0425
		3	18.66	17.752	18.62	23.58	24.3787	23.0648
		4	15.862	17.5553	17.0062	25.4671	28.7561	28.1299
		5	15.3715	16.3914	18.0202	26.1551	26.3361	29.3081
		6	17.2903	15.67	18.74	22.72	22.9454	22.94
			β-action	β-action	β-action	AvBD5	AvBD5	AvBD5
	Week 8		Mini chickens	Wuding chickens	Broiler chickens	Mini chickens	Wuding chickens	Broiler chickens
			C(t)mean	C(t)mean	C(t)mean	C(t)mean	C(t)mean	C(t)mean
		1	14.76	15.19	17.53	21.32	27.09	21.79
		2	16.36	16.673	18.36	22.14	27.72	22.96
		3	17.12	15.57	17.17	23.57	27.54	21.875
		4	15.862	17.5553	17.0062	25.4671	28.7561	28.1299
		5	15.3715	16.3914	18.0202	26.1551	26.3361	29.3081
		6	14.7491	14.66	18.21	20.31	26.66	23.09
			β-action	β-action	β-action	AvBD5	AvBD5	AvBD5
	Week 12		Mini chickens	Wuding chickens	Broiler chickens	Mini chickens	Wuding chickens	Broiler chickens
			C(t)mean	C(t)mean	C(t)mean	C(t)mean	C(t)mean	C(t)mean
		1	17.06	18.16	17.07	22.44	26.74	21.38
		2	16.69	16.16	16.99	21.74	24.81	22.62
		3	18.49	17.3518	18.501	23.22	25	22.82
		4	15.862	17.5553	17.0062	25.4671	28.7561	28.1299
		5	15.3715	16.3914	18.0202	26.1551	26.3361	29.3081
		6	16.2505	16.62	18.08	22.43	26.18	22.22
			β-action	β-action	β-action	AvBD6	AvBD6	AvBD6
	Week 4		Mini chickens	Wuding chickens	Broiler chickens	Mini chickens	Wuding chickens	Broiler chickens
			C(t)mean	C(t)mean	C(t)mean	C(t)mean	C(t)mean	C(t)mean
		1	15.62	14.4	14.55	28.4	26.6	25.25
		2	16.55	15.6	15.16	25.22	26.43	26.75
		3	15.62	14.78	14.5	24.76	25.89	25.3
		4	15.862	17.5553	17.0062	25.4671	28.7561	28.1299
		5	15.3715	16.3914	18.0202	26.1551	26.3361	29.3081
		6	16.2415	14.6698	15.1522	24.9	26.63	25.55
			β-action	β-action	β-action	AvBD6	AvBD6	AvBD6
	Week 8		Mini chickens	Wuding chickens	Broiler chickens	Mini chickens	Wuding chickens	Broiler chickens
			C(t)mean	C(t)mean	C(t)mean	C(t)mean	C(t)mean	C(t)mean
		1	15.76	14.44	16.39	24.62	26.67	24.08
		2	15.98	13.667	18.15	24.5	26.58	25.45
		3	16.1145	14.55	18.08	24.93	26.93	25.62
		4	15.862	17.5553	17.0062	25.4671	28.7561	28.1299
		5	15.3715	16.3914	18.0202	26.1551	26.3361	29.3081
		6	15.99	14.235	16.3075	24.8	26.01	24.35
			β-action	β-action	β-action	AvBD6	AvBD6	AvBD6
	Week 12		Mini chickens	Wuding chickens	Broiler chickens	Mini chickens	Wuding chickens	Broiler chickens
			C(t)mean	C(t)mean	C(t)mean	C(t)mean	C(t)mean	C(t)mean
		1	15.22	14.16	17.55	24.45	29.28	25.47
		2	15.551	13.16	17.23	25.25	25.29	25.35
		3	15.601	14	17.6605	24.57	26.6	25.49
		4	15.862	17.5553	17.0062	25.4671	28.7561	28.1299
		5	15.3715	16.3914	18.0202	26.1551	26.3361	29.3081
		6	15.5785	15.62	18.079	25.3	25.84	25.99
			β-action	β-action	β-action	AvBD7	AvBD7	AvBD7
	Week 4		Mini chickens	Wuding chickens	Broiler chickens	Mini chickens	Wuding chickens	Broiler chickens
			C(t)mean	C(t)mean	C(t)mean	C(t)mean	C(t)mean	C(t)mean
		1	15.5552	14.34	15.694	22.01	22.52	19.34
		2	15.1225	14.456	15.165	22.11	22.13	19.59
		3	15.6768	14.8	15.3133	22.14	22.15	19.95
		4	15.862	17.5553	17.0062	25.4671	28.7561	28.1299
		5	15.3715	16.3914	18.0202	26.1551	26.3361	29.3081
		6	15.299	14.67	15.08	22.61	22.03	19.83
			β-action	β-action	β-action	AvBD7	AvBD7	AvBD7
	Week 8		Mini chickens	Wuding chickens	Broiler chickens	Mini chickens	Wuding chickens	Broiler chickens
			C(t)mean	C(t)mean	C(t)mean	C(t)mean	C(t)mean	C(t)mean
		1	14.7678	14.17	13.4165	20.76	20.5	18.08
		2	14.3996	13.6553	13.2499	21.07	19.39	17.96
		3	14.6996	13.5165	13.6677	21.4	19.34	18.46
		4	15.862	17.5553	17.0062	25.4671	28.7561	28.1299
		5	15.3715	16.3914	18.0202	26.1551	26.3361	29.3081
		6	14.5685	14.1986	13.2199	21.81	20.38	18.83
			β-action	β-action	β-action	AvBD7	AvBD7	AvBD7
	Week 12		Mini chickens	Wuding chickens	Broiler chickens	Mini chickens	Wuding chickens	Broiler chickens
			C(t)mean	C(t)mean	C(t)mean	C(t)mean	C(t)mean	C(t)mean
		1	13.0694	14.16	16.901	19.96	19.86	19.93
		2	13.6989	13.16	15.99	19.81	19.31	22.5
		3	13.2797	14.02	14.09	19.97	19.21	20.54
		4	15.862	17.5553	17.0062	25.4671	28.7561	28.1299
		5	15.3715	16.3914	18.0202	26.1551	26.3361	29.3081
		6	13.0157	15.2269	15.08	19.42	21.85	20.44
			β-action	β-action	β-action	AvBD8	AvBD8	AvBD8
	Week 4		Mini chickens	Wuding chickens	Broiler chickens	Mini chickens	Wuding chickens	Broiler chickens
			C(t)mean	C(t)mean	C(t)mean	C(t)mean	C(t)mean	C(t)mean
		1	14.55	14.34	14.94	29.3	27.78	26.14
		2	15.52	14.09	15.16	29.37	27.82	26.32
		3	13.66	14.8	15.3	28.18	28.02	26.31
		4	15.862	17.5553	17.0062	25.4671	28.7561	28.1299
		5	15.3715	16.3914	18.0202	26.1551	26.3361	29.3081
		6	15.29	13.67	15.08	28.91	25.44	25.49
			β-action	β-action	β-action	AvBD8	AvBD8	AvBD8
	Week 8		Mini chickens	Wuding chickens	Broiler chickens	Mini chickens	Wuding chickens	Broiler chickens
			C(t)mean	C(t)mean	C(t)mean	C(t)mean	C(t)mean	C(t)mean
		1	14.5768	14.197	14.41	27.32	26.2357	26.09
		2	14.3667	13.659	14.24	27.62	25.82	25.8734
		3	14.2252	13.5615	15.083	26.83	25.89	26.6432
		4	15.862	17.5553	17.0062	25.4671	28.7561	28.1299
		5	15.3715	16.3914	18.0202	26.1551	26.3361	29.3081
		6	13.13	14.66	15.2146	26.3	26.24	25.6
			β-action	β-action	β-action	AvBD8	AvBD8	AvBD8
	Week 12		Mini chickens	Wuding chickens	Broiler chickens	Mini chickens	Wuding chickens	Broiler chickens
			C(t)mean	C(t)mean	C(t)mean	C(t)mean	C(t)mean	C(t)mean
		1	14.06	13.9516	17.07	25.284	26.47	24.115
		2	14.69	13.16	15.99	25.835	26.6	23.326
		3	14.49	14	14.0676	25.614	27.86	21.938
		4	15.862	17.5553	17.0062	25.4671	28.7561	28.1299
		5	15.3715	16.3914	18.0202	26.1551	26.3361	29.3081
		6	15.07	13.62	15.08	26.041	27.79	22.65
			β-action	β-action	β-action	AvBD9	AvBD9	AvBD9
	Week 4		Mini chickens	Wuding chickens	Broiler chickens	Mini chickens	Wuding chickens	Broiler chickens
			C(t)mean	C(t)mean	C(t)mean	C(t)mean	C(t)mean	C(t)mean
		1	14.5746	14.734	14.794	26.13	27.66	25.96
		2	15.567	14.9174	15.1369	28.09	27.65	25.92
		3	14.5612	14.78	15.3127	28.95	27.87	25.98
		4	15.862	17.5553	17.0062	25.4671	28.7561	28.1299
		5	15.3715	16.3914	18.0202	26.1551	26.3361	29.3081
		6	15.2798	13.917	15.0786	26.36	26.08	25.82
			β-action	β-action	β-action	AvBD9	AvBD9	AvBD9
	Week 8		Mini chickens	Wuding chickens	Broiler chickens	Mini chickens	Wuding chickens	Broiler chickens
			C(t)mean	C(t)mean	C(t)mean	C(t)mean	C(t)mean	C(t)mean
		1	14.767	13.147	14.4189	25.36	22.31	21.86
		2	14.367	13.5625	13.44	25.27	22.55	21.59
		3	14.26	13.51	14.108	24.8	23.29	21.98
		4	15.862	17.5553	17.0062	25.4671	28.7561	28.1299
		5	15.3715	16.3914	18.0202	26.1551	26.3361	29.3081
		6	13.6935	14.66	14.4121	23.97	22.5	21.87
			β-action	β-action	β-action	AvBD9	AvBD9	AvBD9
	Week 12		Mini chickens	Wuding chickens	Broiler chickens	Mini chickens	Wuding chickens	Broiler chickens
			C(t)mean	C(t)mean	C(t)mean	C(t)mean	C(t)mean	C(t)mean
		1	13.369	14.16	17.0958	22.09	23.532	25.32
		2	13.699	13.16	15.999	22.42	22.73	22.69
		3	13.4989	13.7126	14.599	21.54	23.934	22.34
		4	15.862	17.5553	17.0062	25.4671	28.7561	28.1299
		5	15.3715	16.3914	18.0202	26.1551	26.3361	29.3081
		6	13.979	15.62	16.389	22.01	22.92	23.7
			β-action	β-action	β-action	AvBD10	AvBD10	AvBD10
	Week 4		Mini chickens	Wuding chickens	Broiler chickens	Mini chickens	Wuding chickens	Broiler chickens
			C(t)mean	C(t)mean	C(t)mean	C(t)mean	C(t)mean	C(t)mean
		1	14.55	15.34	14.7943	26.38	28.43	23.83
		2	15.52	16.09	15.1669	25.02	29.52	21.62
		3	14.5637	15.8	15.2531	24.04	29.07	24.58
		4	15.53	15.4067	15.37	22.79	26.88	23.21
		5	14.9091	15.0396	16.0657	23.59	27.34	23.5
		6	15.29	13.3516	15.0987	23.52	24.98	24.34
			β-action	β-action	β-action	AvBD10	AvBD10	AvBD10
	Week 8		Mini chickens	Wuding chickens	Broiler chickens	Mini chickens	Wuding chickens	Broiler chickens
			C(t)mean	C(t)mean	C(t)mean	C(t)mean	C(t)mean	C(t)mean
		1	14.76	14.17	14.41	22.26	24.93	18.21
		2	14.36	13.65	13.1793	26.17	25.04	18.18
		3	14.12	13.51	14.08	23.58	20.64	18.07
		4	15.52	16.09	15.1669	25.02	29.52	21.62
		5	14.5637	15.8	15.2531	24.04	29.07	24.58
		6	13.118	14.4288	14.21	24.65	22.13	18.11
			β-action	β-action	β-action	AvBD10	AvBD10	AvBD10
	Week 12		Mini chickens	Wuding chickens	Broiler chickens	Mini chickens	Wuding chickens	Broiler chickens
			C(t)mean	C(t)mean	C(t)mean	C(t)mean	C(t)mean	C(t)mean
		1	13.446	14.16	14.0756	22.75	22.51	22.64
		2	13.6579	15.16	14.7936	21.45	23.82	21.37
		3	14.49	15.02	14.296	23.29	23.04	23.33
		4	15.52	16.09	15.1669	25.02	29.52	21.62
		5	14.5637	15.8	15.2531	24.04	29.07	24.58
		6	13.07	14.3612	14.1176	25.05	22.15	22.65
			β-action	β-action	β-action	AvBD11	AvBD11	AvBD11
	Week 4		Mini chickens	Wuding chickens	Broiler chickens	Mini chickens	Wuding chickens	Broiler chickens
			C(t)mean	C(t)mean	C(t)mean	C(t)mean	C(t)mean	C(t)mean
		1	14.555	14.345	14.94	26.67	28.62	27.79
		2	15.524	14.305	15.16	28.06	28.83	27.96
		3	13.6126	14.864	15.3	25.87	29.2	28.1532
		4	14.5789	15.4	15.37	27.87	27.851	26.71
		5	13.999	14.8958	15.0654	27.14	28.216	26.31
		6	15.2923	13.677	15.08	27.54	28.82	27.11
			β-action	β-action	β-action	AvBD11	AvBD11	AvBD11
	Week 8		Mini chickens	Wuding chickens	Broiler chickens	Mini chickens	Wuding chickens	Broiler chickens
			C(t)mean	C(t)mean	C(t)mean	C(t)mean	C(t)mean	C(t)mean
		1	12.6467	14.97	14.4175	29.14	29.03	26.07
		2	12.1167	14.65	13.2489	29.12	28.51	26.39
		3	12.167	14.289	13.2089	29.46	28.27	27.26
		4	15.524	14.305	15.16	28.06	28.83	27.96
		5	13.6126	14.864	15.3	25.87	29.2	28.1532
		6	12.13	14.96	14.219	29.1256	28.39	25.41
			β-action	β-action	β-action	AvBD11	AvBD11	AvBD11
	Week 12		Mini chickens	Wuding chickens	Broiler chickens	Mini chickens	Wuding chickens	Broiler chickens
			C(t)mean	C(t)mean	C(t)mean	C(t)mean	C(t)mean	C(t)mean
		1	13.137	13.916	17.0797	27.27	28.62	29.48
		2	13.688	12.869	15.999	27.49	27.98	28.13
		3	14.498	13.3699	14.2847	27.07	28.77	29.07
		4	15.524	14.305	15.16	28.06	28.83	27.96
		5	13.6126	14.864	15.3	25.87	29.2	28.1532
		6	13.378	14.6399	15.189	28.01	28.01	28.32
			β-action	β-action	β-action	AvBD12	AvBD12	AvBD12
	Week 4		Mini chickens	Wuding chickens	Broiler chickens	Mini chickens	Wuding chickens	Broiler chickens
			C(t)mean	C(t)mean	C(t)mean	C(t)mean	C(t)mean	C(t)mean
		1	12.55	12.34	12.94	29.28	30.96	30.6
		2	13.52	12.09	13.16	30.06	27.5	27.23
		3	11.66	12.8	13.3	29.69	30.28	27.08
		4	13.5375	13.3754	15.37	29.18	29.35	26.5
		5	12.99	12.95	15.06	29.34	29.29	26.41
		6	13.29	11.67	13.08	26.02	25.95	28.75
			β-action	β-action	β-action	AvBD12	AvBD12	AvBD12
	Week 8		Mini chickens	Wuding chickens	Broiler chickens	Mini chickens	Wuding chickens	Broiler chickens
			C(t)mean	C(t)mean	C(t)mean	C(t)mean	C(t)mean	C(t)mean
		1	11.767	12.17	12.416	31.74	28.25	26.53
		2	11.368	11.65	11.24	30.46	28.85	25.09
		3	11.426	11.51	12.08	30.46	28.92	26.59
		4	13.52	12.09	13.16	30.06	27.5	27.23
		5	11.66	12.8	13.3	29.69	30.28	27.08
		6	11.139	11.66	12.21	29.47	28.25	26.62
			β-action	β-action	β-action	AvBD12	AvBD12	AvBD12
	Week 12		Mini chickens	Wuding chickens	Broiler chickens	Mini chickens	Wuding chickens	Broiler chickens
			C(t)mean	C(t)mean	C(t)mean	C(t)mean	C(t)mean	C(t)mean
		1	11.06	11.9516	15.076	26.156	26.04	25.18
		2	11.139	11.16	13.997	26.2745	26.14	25.96
		3	10.109	12.03	12.598	28.047	25.8	24.83
		4	13.52	12.09	13.16	30.06	27.5	27.23
		5	11.66	12.8	13.3	29.69	30.28	27.08
		6	11.07	10.22	16.38	25.857	26.02	27.02
			β-action	β-action	β-action	AvBD13	AvBD13	AvBD13
	Week 4		Mini chickens	Wuding chickens	Broiler chickens	Mini chickens	Wuding chickens	Broiler chickens
			C(t)mean	C(t)mean	C(t)mean	C(t)mean	C(t)mean	C(t)mean
		1	14.659	14.34	14.94	27.09	27.53	26.34
		2	14.5299	14.09	14.16	26.86	26.42	25.42
		3	13.669	13.108	14.316	25.1	26.12	25.71
		4	14.536	15.4	15.378	27	27.1	27.14
		5	15.1996	14.935	15.067	26.95	26.99	26.95
		6	13.999	13.47	14.908	26.28	26.06	25.8
			β-action	β-action	β-action	AvBD13	AvBD13	AvBD13
	Week 8		Mini chickens	Wuding chickens	Broiler chickens	Mini chickens	Wuding chickens	Broiler chickens
			C(t)mean	C(t)mean	C(t)mean	C(t)mean	C(t)mean	C(t)mean
		1	14.767	14.478	14.418	23.52	22.88	25.24
		2	14.36	13.659	13.249	22.87	23.39	25.68
		3	14.2832	13.519	14.2589	22.05	23.63	25.47
		4	14.5299	14.09	14.16	26.86	26.42	25.42
		5	13.669	13.108	14.316	25.1	26.12	25.71
		6	13.13	14.669	14.219	22.42	23.33	25.24
			β-action	β-action	β-action	AvBD13	AvBD13	AvBD13
	Week 12		Mini chickens	Wuding chickens	Broiler chickens	Mini chickens	Wuding chickens	Broiler chickens
			C(t)mean	C(t)mean	C(t)mean	C(t)mean	C(t)mean	C(t)mean
		1	13.5069	14.16	17.07	22.05	23.43	24.15
		2	13.6599	14.56	15.8336	23.35	23.06	23.09
		3	14.499	14.96	16.09	22.9	24.64	23.718
		4	14.5299	14.09	14.16	26.86	26.42	25.42
		5	13.669	13.108	14.316	25.1	26.12	25.71
		6	13.079	15.62	16.08	22.33	23.22	23.71
			β-action	β-action	β-action	AvBD14	AvBD14	AvBD14
	Week 4		Mini chickens	Wuding chickens	Broiler chickens	Mini chickens	Wuding chickens	Broiler chickens
			C(t)mean	C(t)mean	C(t)mean	C(t)mean	C(t)mean	C(t)mean
		1	14.55	14.34	14.94	28.4	28.72	29.61
		2	15.52	14.1509	14.16	29.4	28.49	29.07
		3	13.66	14.8	14.3	29.07	29.82	29.03
		4	14.539	15.4	15.37	26.01	27.88	26.31
		5	13.999	14.95	15.06	26.53	26.31	26.08
		6	13.265	13.67	14.901	28.85	29.11	29.42
			β-action	β-action	β-action	AvBD14	AvBD14	AvBD14
	Week 8		Mini chickens	Wuding chickens	Broiler chickens	Mini chickens	Wuding chickens	Broiler chickens
			C(t)mean	C(t)mean	C(t)mean	C(t)mean	C(t)mean	C(t)mean
		1	14.76	13.177	14.429	30.94	29.01	27.96
		2	13.736	13.655	13.248	29.29	29.78	28.23
		3	14.12	13.7615	14.286	28.64	29.87	29.29
		4	15.52	14.1509	14.16	29.4	28.49	29.07
		5	13.66	14.8	14.3	29.07	29.82	29.03
		6	13.13	13.669	14.217	29.76	29.62	28.53
			β-action	β-action	β-action	AvBD14	AvBD14	AvBD14
	Week 12		Mini chickens	Wuding chickens	Broiler chickens	Mini chickens	Wuding chickens	Broiler chickens
			C(t)mean	C(t)mean	C(t)mean	C(t)mean	C(t)mean	C(t)mean
		1	13.06	14.16	17.07	29.47	30.83	30.66
		2	13.69	13.16	15.99	29.4	32.9	30.65
		3	14.49	14	14.09	29.8	32.28	30.71
		4	15.52	14.1509	14.16	29.4	28.49	29.07
		5	13.66	14.8	14.3	29.07	29.82	29.03
		6	13.07	15.62	20.08	28.52	29.87	29.18
			β-action	β-action	β-action	CATH1	CATH1	CATH1
	Week 4		Mini chickens	Wuding chickens	Broiler chickens	Mini chickens	Wuding chickens	Broiler chickens
			C(t)mean	C(t)mean	C(t)mean	C(t)mean	C(t)mean	C(t)mean
		1	14.55	14.34	14.94	23.31	22.04	22.3
		2	15.5339	14.09	15.16	23.23	21.54	22.91
		3	13.66	14.83	15.379	22.5	21.983	23.24
		4	14.53	15.4	15.37	23.28	24.66	23.48
		5	13.99	14.95	15.066	22.63	23.6	22.67
		6	15.29	13.67	15.08	24.39	22.92	22.25
			β-action	β-action	β-action	CATH1	CATH1	CATH1
	Week 8		Mini chickens	Wuding chickens	Broiler chickens	Mini chickens	Wuding chickens	Broiler chickens
			C(t)mean	C(t)mean	C(t)mean	C(t)mean	C(t)mean	C(t)mean
		1	14.768	14.17	14.41	23.64	22.52	21.56
		2	14.367	13.605	13.24	21.89	21.28	21.18
		3	14.1367	14.341	14.08	21.65	22.78	21.79
		4	15.5339	14.09	15.16	23.23	21.54	22.91
		5	13.66	14.83	15.379	22.5	21.983	23.24
		6	13.138	14.66	14.21	21.67	22.19	22.19
			β-action	β-action	β-action	CATH1	CATH1	CATH1
	Week 12		Mini chickens	Wuding chickens	Broiler chickens	Mini chickens	Wuding chickens	Broiler chickens
			C(t)mean	C(t)mean	C(t)mean	C(t)mean	C(t)mean	C(t)mean
		1	13.06	14.16	14.1597	22.26	22.89	22.24
		2	13.69	14.16	15.99	22.3	22.85	24.44
		3	14.49	14.36	14.09	22.96	22.49	22.14
		4	15.5339	14.09	15.16	23.23	21.54	22.91
		5	13.66	14.83	15.379	22.5	21.983	23.24
		6	13.15	14.62	15.08	21.64	22.74	23.22
			β-action	β-action	β-action	CATH2	CATH2	CATH2
	Week 4		Mini chickens	Wuding chickens	Broiler chickens	Mini chickens	Wuding chickens	Broiler chickens
			C(t)mean	C(t)mean	C(t)mean	C(t)mean	C(t)mean	C(t)mean
		1	15.75	14.34	14.94	23.31	22.04	24.3
		2	16.2255	14.09	15.16	23.23	23.6072	23.91
		3	14.66	14.8	15.3	22.5	22.83	24.04
		4	14.53	14.4	15.37	23.35	22.66	23.11
		5	14.09	14.95	15.06	23.43	22.6	23.43
		6	15.29	15.67	15.08	22.69	23.75	23.4153
			β-action	β-action	β-action	CATH2	CATH2	CATH2
	Week 8		Mini chickens	Wuding chickens	Broiler chickens	Mini chickens	Wuding chickens	Broiler chickens
			C(t)mean	C(t)mean	C(t)mean	C(t)mean	C(t)mean	C(t)mean
		1	15.76	15.17	15.41	23.64	24.52	24.56
		2	14.96	14.65	15.24	22.89	22.28	23.19
		3	15.62	15.51	16.08	23.55	23.78	24.2091
		4	16.2255	14.09	15.16	23.23	23.6072	23.91
		5	14.66	14.8	15.3	22.5	22.83	24.04
		6	15.73	14.66	14.21	24.1435	23.2931	23.89
			β-action	β-action	β-action	CATH2	CATH2	CATH2
	Week 12		Mini chickens	Wuding chickens	Broiler chickens	Mini chickens	Wuding chickens	Broiler chickens
			C(t)mean	C(t)mean	C(t)mean	C(t)mean	C(t)mean	C(t)mean
		1	14.065	14.16	15.07	23.26	23.39	23.29
		2	14.695	14.56	15.99	23.3	23.25	24.64
		3	14.495	14.91	15.49	23.66	23.19	27.14
		4	16.2255	14.09	15.16	23.23	23.6072	23.91
		5	14.66	14.8	15.3	22.5	22.83	24.04
		6	14.075	15.62	15.08	22.54	23.7	26.32
			β-action	β-action	β-action	CATH3	CATH3	CATH3
	Week 4		Mini chickens	Wuding chickens	Broiler chickens	Mini chickens	Wuding chickens	Broiler chickens
			C(t)mean	C(t)mean	C(t)mean	C(t)mean	C(t)mean	C(t)mean
		1	14.55	14.34	14.94	23.31	22.04	19.983
		2	15.52	14.09	15.16	22.23	22.54	19.91
		3	14.66	14.8	15.3	22.5	22.73	20.24
		4	14.53	15.4	15.37	20.28	21.36	21.11
		5	13.99	14.95	15.06	20.33	20.6	21.17
		6	15.29	13.67	15.08	23.53	21.92	21.25
			β-action	β-action	β-action	CATH3	CATH3	CATH3
	Week 8		Mini chickens	Wuding chickens	Broiler chickens	Mini chickens	Wuding chickens	Broiler chickens
			C(t)mean	C(t)mean	C(t)mean	C(t)mean	C(t)mean	C(t)mean
		1	14.76	14.17	14.41	18.64	25.52	21.56
		2	14.36	13.65	13.24	19.89	25.28	23.18
		3	14.12	13.51	14.08	18.35	25.58	24.59
		4	15.52	14.09	15.16	22.23	22.54	19.91
		5	14.66	14.8	15.3	22.5	22.73	20.24
		6	13.13	14.66	14.21	18.07	26.19	23.99
			β-action	β-action	β-action	CATH3	CATH3	CATH3
	Week 12		Mini chickens	Wuding chickens	Broiler chickens	Mini chickens	Wuding chickens	Broiler chickens
			C(t)mean	C(t)mean	C(t)mean	C(t)mean	C(t)mean	C(t)mean
		1	13.06	14.16	14.07	21.26	22.89	23.54
		2	13.69	13.16	15.99	22.3	22.85	24.64
		3	14.49	14.36	14.09	21.86	22.89	23.14
		4	15.52	14.09	15.16	22.23	22.54	19.91
		5	14.66	14.8	15.3	22.5	22.73	20.24
		6	13.07	14.42	14.08	20.124	22.987	23.32

## Sheet: ELISA raw data
	Plasma C3 concentarion （ug/L)
	Mini chickens	Wuding chickens	Broiler chickens		Mini chickens	Wuding chickens	Broiler chickens		Mini chickens	Wuding chickens	Broiler chickens
	week 4	week 4	week 4		week 8	week 8	week 8		week 12	week 12	week 12
	1463.64	1641.91	2012.55		1183.34	1500.79	1440.42		794.337	658.818	1732.77
	1268.55	1470.82	1920.79		1068.65	1452.19	1339.47		968.65	886.421	1715.08
	1127.81	1555.67	2122.54		1268.75	1183.94	1344.4		768.752	817.935	1482.34
	1358.84	1479.41	2145.89		1265.54	1230.8	1533.05		848.84	951.594	1654.38
	1252.66	1532.71	2102.64		1052.16	1306.08	1692.27		691.86	739.376	1428.45
	1267.6	1452.37	2138.59		1067.44	1427.02	1336.06		687.442	803.961	1250.73
	1439.63	1534.2	1923.75		1149.43	1128.8	1298.34		1039.63	706.881	1310.81
	1517.81	1543.47	1853.69		1130.45	1230.42	1292.7		638.447	908.466	1660.63
	1336.82	1621.72	2060.43		1064.01	1415.95	1690.7		714.608	820.331	1462.48
	1243.77	1423.41	2060.93		890.766	1202.51	1486.45		700.766	862.761	1245.05
	Plasma C4 concentarion （ug/L)
	Mini chickens	Wuding chickens	Broiler chickens		Mini chickens	Wuding chickens	Broiler chickens		Mini chickens	Wuding chickens	Broiler chickens
	week 4	week 4	week 4		week 8	week 8	week 8		week 12	week 12	week 12
	612.337	766.523	1261.25		537.427	656.483	570.915		493.337	666.764	638.935
	838.65	745.219	795.748		441.084	706.843	520.234		468.65	545.559	746.356
	668.752	763.37	1196.63		603.127	464.345	511.232		368.752	513.421	885.269
	648.84	960.535	1014.54		332.14	420.156	512.218		398.84	437.106	674.408
	982.16	576.951	998.842		538.119	686.552	557.844		554.16	502.695	528.51
	667.442	912.35	971.156		611.459	442.326	580.173		687.402	423.03	765.687
	639.334	593.324	1100.25		424.267	463.426	516.291		439.434	426.44	814.35
	598.147	801.616	1065.15		428.187	445.549	517.767		438.347	421.234	573.387
	883.308	875.973	928.493		557.583	420.811	545.759		494.208	653.31	556.536
	665.166	669.658	958.833		398.183	397.286	551.185		620.457	591.482	548.954
	Plasma IgY concentarion (ng/mL)
	Mini chickens	Wuding chickens	Broiler chickens		Mini chickens	Wuding chickens	Broiler chickens		Mini chickens	Wuding chickens	Broiler chickens
	week 4	week 4	week 4		week 8	week 8	week 8		week 12	week 12	week 12
	191.902	209.487	366.523		91.0077	99.1582	117.427		162.823	172.195	264.548
	185.878	156.768	245.219		101.275	123.222	141.604		240.307	244.931	232.101
	164.831	146.671	193.37		65.6395	121.074	143.597		162.503	150.703	203.249
	174.64	153.522	260.535		66.7812	101.502	116.44		160.585	204.479	250.49
	158.754	186.685	189.451		76.8176	125.878	118.819		164.354	173.384	248.055
	136.811	265.883	312.35		70.7389	89.831	131.459		267.809	196.488	226.858
	130.624	194.934	163.324		83.2572	123.64	124.267		139.158	198.608	282.05
	251.59	161.488	301.616		89.0277	131.053	108.087		184.422	251.557	238.039
	243.055	189.869	299.773		70.455	136.451	113.583		163.974	244.351	266.59
	159.427	158.961	371.258		89.4681	126.624	131.878		192.502	165.251	184.546
	Plasma IgM concentarion (ng/mL)
	Mini chickens	Wuding chickens	Broiler chickens		Mini chickens	Wuding chickens	Broiler chickens		Mini chickens	Wuding chickens	Broiler chickens
	week 4	week 4	week 4		week 8	week 8	week 8		week 12	week 12	week 12
	12.3371	9.42729	12.5033		4.33711	7.92248	6.88908		4.03711	4.00075	5.59005
	13.6504	11.7843	10.5851		6.65045	9.78761	5.13728		6.45045	6.24513	3.9051
	11.7523	13.0974	14.3535		6.15226	5.15481	8.26675		6.15226	5.94832	6.42729
	9.83962	12.1396	8.80917		4.63962	5.90054	6.41189		4.83962	6.73215	4.7843
	12.1603	8.91942	9.15816		5.16029	5.55102	8.0989		5.16029	5.0422	4.09737
	15.4419	11.4588	12.2223		7.04186	5.66658	5.55664		6.64186	4.17959	3.13964
	13.4337	10.2668	11.0736		4.43366	5.6919	7.89726		3.43366	6.91612	6.41942
	10.4465	9.08659	11.5019		6.1465	8.62819	6.33149		4.4465	4.0473	5.45879
	9.96795	13.5831	12.8782		5.59795	7.75969	7.71894		4.00795	6.15181	3.9075
	9.5657	11.1534	12.831		4.7657	6.31625	6.80064		4.7657	5.49326	6.08659
	Plasma IgG concentarion (ng/mL)
	Mini chickens	Wuding chickens	Broiler chickens		Mini chickens	Wuding chickens	Broiler chickens		Mini chickens	Wuding chickens	Broiler chickens
	week 4	week 4	week 4		week 8	week 8	week 8		week 12	week 12	week 12
	198.754	162.823	365.307		91.6647	105.78	122.503		77.5371	91.6647	139.267
	216.711	267.307	289.163		78.82	106.63	110.475		88.6504	94.8492	136.711
	166.624	232.603	290.679		70.5478	120.76	89.3535		78.7523	97.5478	126.624
	251.59	190.385	279.109		86.5906	123.64	127.409		88.8396	84.1906	120.39
	242.055	234.354	364.208		76.2213	97.5478	90.6582		90.7603	105.421	141.055
	223.124	267.809	399.101		68.6095	89.5906	123.222		67.6419	86.6095	137.427
	261.434	239.158	393.049		67.3314	87.6314	122.374		79.8337	87.3314	141.784
	139.347	278.099	289.308		79.3546	109.755	116.502		83.4465	108.315	143.097
	194.708	187.319	345.395		69.607	125.767	91.5782		78.8079	109.707	155.14
	143.706	203.207	365.234		66.543	97.8119	104.631		65.4588	97.4119	138.919
